# Supplementary material for: Genome-Wide Identification and Expression Analysis of C3H Zinc Finger Family in Potato (Solanum tuberosum L.)
Source: Int J Mol Sci. 2023 Aug 17;24(16):12888. doi: 10.3390/ijms241612888 (PMC10454627; doi:10.3390/ijms241612888)
Supplement: Supplementary file 1 [file ijms-24-12888-s001.zip]

Archive with 8 entries (8 files):
- Figure S1.jpg
- Figure S2.jpg
- Figure S3.jpg
- Supplementary Figuere Data Sheet 1.pdf
- Table S1.xlsx
- Table S2.xlsx
- Table S3.xlsx
- Table S4.xlsx
