# Supplementary material for: Genome-Wide Identification and Expression Analysis of C3H Zinc Finger Family in Potato (Solanum tuberosum L.)
Source: Int J Mol Sci. 2023 Aug 17;24(16):12888. doi: 10.3390/ijms241612888 (PMC10454627; doi:10.3390/ijms241612888)
Supplement: Supplementary file 1 [file ijms-24-12888-s001.zip › Table S1.xlsx]

## Sheet: Sheet1
Table S1. The sequence of C3H proteins in different species.
Species	Gene	Full protein sequence	length of the consensus amino acid sequence
Solanum tuberosum	StC3H-1	MAGPTPPPTEVPAPAPAPATATVQLSAEEEAIKSNTDCVYFLASPLTCKKGSECEYRHSD MARLNPRDCWYWLNGNCLNPKCAFRHPPLDGFLEAQVPTAMGFSAAHMVSVAPMSQVPYA SSKQAVPCIFFQQGICRKGDKCGFMHAPSFVSNNPTQPPVSTASSETSTVKKAFGGVEKS VQGTKLSQTNALKPCELPKPVRKLGNHLTKKDNTFDEKVLPPNSVINREHSRYKPPSAPP TNGIPFSAPNRKQQPIGIDDHNSMQYKDDEISREPSPGFDVLVDDELRGSDYYHGEDHYG GRRENGERNEYDMGDSADYDSVADIDRDMYRDVRGYDSYDRLQGHYAWEQHIASSERIPG GSAHLESRRYGTVDSPEHVEISDLRHRLSKHRR…	YFLASPLTCKKGSECWYWLNGNCLNPVPCIFFQQGDKCGFMHQTNALKPCTFDEKVLPVI NREHSREPSPGFVDDLGSDYYHGRRYGTVDSPEHVEISDLRHRRGNGLKSVIGHDFSSEP SHDSSLIRRDIINVNNSDFLRPKSLAESNEQQPPRKR
	StC3H-2	MDSYEATKTVLSRIESLDPENASKIMCYLLTQDQGDKEMIRLAFGPENLLISIINQTKTR LGLLSNSSSAPTTPSSSSHFGSNKLNPFPQSSPRIMIPNNGFQSSPVSSPWSGGSPPVFS RSPRPVSYAAVVNGSGYEEQLFDPVMSPSGRSDSMGMGFCEENQEKQLHRRSCSVNDVFL GGGGCEENGGFGWRPCMYYAKGFCKNGNSCKFMHGGFGDSTDESSGNVECFDEIMRVKAL QQQRFAAASQFMASGGRHPFGFNRCMNVYNDNQRSAAAALMMSDEFHKHGRSLPDRNEFS AMALVGNSSSCLRQIYLTFPADSTFKEEDVSNYFSMYGPVQDVRIPYQQKRMFGFVTFIY PETVKLILAKGNPHFVCDSRVLVKPYKEKGKIP…	TQDQGDKEMIRLAFGLGLLSNSSSAPPRPVSYAAGYEEQLFDFCEENQEKYYAKGFCKSC KFMHRFAAASQFASGFGFVYNDNQKRMFGFVTFIYPETVKLDSRVLVKPYKEKGKIPDKP HEMLRRENNGVQEPIKPLANAADENQESKEQASNNSP
	StC3H-3	MLGSNPALPAAPRNSIAPPSFPDGSSSLAVKTRLCTKFNTAEGCKFGDKCRFAHGDWELG RPAAPLHEESHGMFQMHGRYGSRPETNPTGLGAAASFGSSATAKISVDASLAGRIIGKGG VNSKQICRMTGAKFSIRDHESDPNLRNIELEGTIDQIEQASRMVRELIQSVTTSAGPPMK NTSSSVTSNYKTKICENFTKSSCTFGEKCHFAHGAEELRKSGL	SNPALPAAPRNSIAPPDGSSSLAVKTRLCTKFNTGDKCRFAH------------GDWEPA APLH-EESHGMFMHGYGS---RPKISVDASLAGRIIGKGGVICRMTGAKFSIRDHESDPE QASRMV-RELIQSVTTSAGPPMKNTSSENFTKSSCGL
	StC3H-4	MERYSGTQAMEGAPVDPVSEWAVPGGETGLEEPMWQLSLGTGPEPYPERPNEPDCIYYLR TGFCGYGVRCRFNHPRDRTSVLGAMRATGGEYPERVGQPVCQYYMRTGMCKFGASCKYHH PRQGGVSPAPVTVNVYGYPLRPGEKECSYFVKTGQCKFGVTCKFNHPQPAGAQVPAPAAG PGPGPLTAPAAVPAPHIYPTVQSPVQSAQQYGVVSGNWPVARPTLLPGSYIPGTYGSMLL PPGMVPLPGWTPYPAPVNPVPSPSTQLAAAAGPMYGLSQLSPSAPAYTGPYLSVPSHAGP SSSSQKEHAFPERPGLQECQYYMKYGDCKYGSSCRYHHPPEWSGPKTSFILSAMGLPLRP GAPVCSHFAQNGVCKFGPSCKFDHPMGLSYSSS…	VDPVSEWAVPGGETGPMWQLSLGTGPPDCIYYLRGVRCRFNHATGGEYPEYMRTGMCKSC KYHHGEKECSYFKTGFGVKFNHPGTYGSMLLPPGMVPLPGWPVPSPSTQLAAAAGPMYGP SHAGPSSGPKTSFILSAMGLPLRPGAPSHFAQNGCSS
	StC3H-5	MDAYEATKIVFQRIQSLDPENASKIMGILLIQDHGEKEMIRLAFGPEALVHSVILKARKE LGVSSNSPSTPSTPSSPSPFGGSVCFSRQNSSSSATSGRILGGLNLPSPLSITSNNNHSS TVSASWSTSPSFSEFQEADLVSPSASNISYTAASTNGMNNSTMNSSAPPFYCNGEVDLID EFQLQDQLSFLNDGSPTLGPKNPDVYYQQQQQQQQQDLASSPSGDSMLFSSYNWGGGGCS SVNGLSHRRSCSVSDICLGADDPSGGLGWKPCLYFARGYCKNGSSCRFLHGAGPGEGEVG SPSKFEMMEHCQELLRSKSAHQQRLATASQLMASSNFPLSPMAANKCINFLQQQQLQSAE SPRAAAALMMGDDMHKLSRSRFERGDFGLNGGA…	IQDHGEKEMIRLAFGLGVSSNSPSTPSAPPFYCNQDQLSFLNWGGGGCSSYFARGYCKSC RFLHAANKCINFQQLAGDRFERGQKRMFGFVTFVYPETVKTDARVLVKPYKEKGKVPEKP YDLQGAVRSTDFGILEENGFAPKMANFGNLTAKECSP
	StC3H-6	MCTGPERPNQSVTDSTSSMKGITKLTVETEDSFSSLLELAANNDLDGFKRSVELDASAID EVGLWLVRKKGAKQIVNEERTPLMVAATYGSLDVLKLIISNPVVDVNRVCGPNKCTALHC ATSSGSVNAVDAVKLLLSAGADPNVEDANGQRPADVIVVPPKLPGARASLEELLLNNSSD GSVGDCKLRVSVATSDASSPILSPSPENGSPSSLESSSSPMALKFSDIPANSAREKKEYP IDPSLPDIQNSIYSTDEFRMFSFKVRPCSRAYSHDWTECPFVHPGENARRRDPRKYHYSC VPCPEFRKGACRRGDMCEYAHGVFECWLHPAQYRTRLCKDGTSCARRICFFAHTTEELRP LYVSTGSAVPSPRSAASAASVMDMAAALNLFPG…	FSSLLELAANNDLDGGLWLVRKKGAKLPGARELLVGDCKLRVREKKEYPISFKVRPCSEC PFVHSCVPCPEFRKGRGDEYAHGSPRSAASAASVMDMAAALAHSVMSPSAFNQPMSPSAR DIPPEDGVSSPGRMSPRSMEPISPMSASRDLGSNSDW
	StC3H-7	MEFGRKRRVGGAFGSSGGMKKSRDESESFTTGVGSKSKPCMKFYSTSGCSFGAGCHFLHY VPGYTAMSQLSNMGSNPAPPFGRNSASFSDGPGPAVKSKFCSKFNTAEGCRFGDKCHFAH GEMEIGKQVRPAYDDFQAKGPPSGFSGYLEPSQPGLAATNFGASATTTISIDASLAGNII GKSGVNSKHICRVTGVKLFIKEHETDTNKRNVELQGTFDQINQASAMVRELISNISTPTG GLKKAAPFTRDPPGPLKTKMCANFSKGLCTFGEKCHFAHGASELQKPLT	-C12MEFGRKRRVGGAFGESFTTGVGSKSKPCMKFYSGAGCHFLH-YVPGYTAMGSNPAPPSA SFSDKSKFCSKFTAEFGDHFAHGTISIDASLAGNIIGKSGVICRVTGVKLFIKEHETDTN QASAMVPTGGLKKAAPFTRDPPGPLKTANFSKGLCLT
	StC3H-8	MPLGKYNCDYCDKEFQDTAAARRRHLQGVQHQRAKALWYDSLRNPQLFNDPDSFGKGVCN HFVRTGYCQYGDSCKYYHPKQNSQTVNQTGLPPGDVFREKAGASLGNLPPSLRPPPEGGY PPLPFVEWG	---------------GKYNCDYCDKE-----FQDAARRRHLQ--------GVQHQRAKAL WYDSGKGVCNHFRTGYGDKYYHPKQNSQTVNQTGLPPGDVF------------------R EKAGSLNLPPSLRPPPEGGYPPLPFVE----------D
	StC3H-9	MTEPISVEEDDKQAPELQRRGEPISAAAEEDQICNNRKEKRKLTKKEKRKQKRKELAEKT RQEEEAKLNDPEELRRIQLEEEEEKERLERERREFKERERLFLEALARKEAQEVEEEERR RVEEEEEKAKQSQVALENEPDGDDEWEYVEDGPPEIIWQGNEIIVKRNKVKVKKKDPDPA ILKEDPNRPTSNPLAPQSEVYADYKNASSLSAQQLLENVAVQTPNFGTEQDKAHCPFHLK TGACRFGSRCSRVHFYPDKSCTLLMKNMYCGPGFAWEQDEGLEYTDEEVECSFEEFYEDV HTEFLKFGEIINFKVCRNSSSHLRGNVYVHYKDIDSAVLAYHSINGRYFASKQITCEFVS VTKWKVAICGEFMKSKLKSCSRGTACNFIHCFR…	NNRKEKRKLTKKEKRRRIQLEEEEEKAHCPFHLKGSRCSRVHEQDEGLEYDVHTEFLKII NFKVKVAICGEFKLKRGTNFIHCHYDDYDFHKRTHQERGNRQFEEGTGQHEEETNHHGEH HSTGRRHKKRRSRSRRHNGVPSSPDRWGDWTAAIKRW
	StC3H-10	METETLMDELPAATATAVEHPETPLQPPSSNADDGGVSQEFRTPEELVAKSIAPVKREYL RPPPSRPSTNNNNNAIVGVENDDAAEAKGAPLLKDKKSKRQIKRERREEQKSPLHLCPKV AKSGKVSACPYGDKCRFSHDVEAFKAVKPADIEGSCPFLVYEGPCSYGLACRFAGTHRDD VSAPTENLPGKSSELNFFSKDTQKLLWKNKMKFPKAEATLKLLGLEGNPKDKTLADNGEN GQVAPKEPATDTKTDSNVVANDSISPSISPEDNVNGNNLADDARPLKKAKSSVNEICSSQ VSSGLSVQGGVPDGNFGVNKSEPTADTMTDSDKSLKLHPREKKLIDFRDKLYLAPLTTVG NLPFRRVCKVLGADVTCGEMAMCTNLLQGQAAE…	QPPSSNADDGGVSQEKREYLRPPPSRHLCPKVAKGDKCRFSHRFAGTHRDLLWKNKMKEA TLKLVNEICSSQSSGFGVNKSEPGVQICGAYPDTVTKTVELGCPIDVVVNKGGGSALLTA YFEGKNGALVKPWIFTEIKEQRHWDITKDYARFGHEW
	StC3H-11	MEAIQSLYMHNLNQPTLDKQYLGFDPQPPEAASFSSEPNLQNPSRDLPKAEENDVDDDDE MLLRIIFEELQNLVLNQAFSEERTKGGVYESIKAKSESEDEKDVQMIVEELKNLVVNQAF SEERAKGDIHEGNGRDEVGNEYGGNHYEDGAGWSENENVIDVKNEKGGEVVSREWGFDHY EDGDLSWSGNGIDVTNENGSKAGSKEWGFNANGRRLNYPLRPDAVDCAYYMKTGTCQYGL NCKFNHPSRRQNQWAMEKGKQRDESEERAGLIECKYYLTGGGCKYGNACKYSHSKRNGAI SPVLDFNFLGLPIRQGEKDCPFYMRTGSCKYGSNCRFHHPDPTTMTGNNPSLGYNNGGSA PVQSASYSPVSSWSSPRASNETAPFVPVVYPAN…	LPKAEENDVDDDDEMGVYESIKAKSEVDCAYYMKGLNCKFNHKQRDESEEYLTGGGCKAC KYSHGEKDCPFYRTGYGSRFHHPNGGSAPVQSASYSPVSSWSSPRASNETAPFVPVVYPK GEHNKC--------KDPCGNYKVSATTAFYFKKKAEK
	StC3H-12	MENSNTPASDSNAAKAEAEQLPTAPVCNFFKKPAKGKNIRKRPTVEEGENEDAEGDSSVI YTKKKLAVTNNKLHFSTGPSKSNKDTEPNVDSKAARFHFESSKEIQVQNDSRATATLETE TEFSRDARAIRERALKQAEEALKGKSKTGGDEKLYKGMNQYTDYKAGLRREHTISSEKAG GAHGPLRASAHIRVSARFDYQPDICKDYKETGYCGYGDSCKFMHDRGDYKSGWQMEREWD EAEKERKRKLALGMLNEDDEGAEKSDDDDDDDALPFACFICREPFVDPVMTKCKHYFCEH CALKHHAKNKKCYVCNQPTLGIFNTAFEIRKRMAAQGK	KAEAEQLPTAPVCNFVEEGENEDAEGKAARFHFEDSRATATLLKQAEEALDYKAGLRREH TISSQPDICKDYETGYGDKFMHDREWDEAEKERKRKLALGMNEDDEGAEKSDDDDDDDAP FVDPVM-TKCKHYFCEHCALKHHAKNK-------CAF
	StC3H-13	MNPDYESEGDDGEHNDKRKVEHPAPRCTRFSRRKLISSGSRVKEEGSIMAQCRMSGKRDA CGTNILDKQGNQLTVEQAVDRSGSETSIASLSTVNASSIISSETDKLWHYRDPTKRIQGP FSVMQLRKWNTSGLFPPDMRIWTNHEHEDSVLLTNALKGLFHKESQMHDKTSSQSREPTS LDSRTNVRWSESATGSGGECEKREAPGHLHNANYCSNGNTEFTRMNGLSPSFPRCVESLK GNNSCSDKPQLLSSPSSSQREVILALPRQGKGHGTDKSRSVADYGTQNSRKSTLCHAQSN SRNLDPSSGQNQKSFTSNKCSINLDSGSSFASATKSSDLFEQKGEMNLPDLPSPTPETSY GDLEAQAAEKLLLLSSVIPVCGSDIHDLPSPTP…	LDKQGNQLTVEQAVDKLWHYRDPTKRNYCSNFTRSDKPQLLSRSVADYGTSFTSNKCSAT KSSDEAQGAHAAESGVGENKESGEEWDSGLVSVSSLKPAEADQLNHTSPSHPMSNFFDEN GMGSPTDVGSGIPAPCTSGIPAPCTTGTAFSAMGTGF
	StC3H-14	MQNENPSSDGLNTSIADAATVPSGNKNFTFSDATSPDLADNPFLSPTSTHQFDSSEFIPN FYSTFSRSSNSPSLTSFDDTDDLVTDGRLHQASYILEYQQLYNRYTLCLAHMQESIKEVE ALHQENESLRLVNTDLDRRLSLLTQATIQNCLLSDFNRFGMGVNRDTQISDPRPPNIRQG SVVEPNRPERRNAERVSLPKSISVRSSGYLKLKAQGGNSGGPSQAKARQKSTAPPLTESQ QRVYVPGSKKEEEALEFDVYNQGMLKTELCNKWQETGTCPYGENCQFAHGITELRPVIRH PRYKTEVCRMVLAGDMCPYGHRCHFRHSLTEEERRTGPGLF	IADAATVPSGNKNFTSPTSTHQFDSSEFIPNFYSPSLTSFDDRLHQASYIYNRYTLCLAH MQESNTDLDRRLTQAF-NRFGMGAQGGNSGGPSQAKA----RQKSTAPPLTESQQRVYVV YNQGMLCPYGENCQFAHGITELRPVIRRMVLAGDCTE
	StC3H-15	MDIRKRNRNETGFNGNGGFKKAKPEMDSLSSGIGSKSKPCTKFFSTVGCPFGENCHFLHY VPGGYNAVAKIMNIAPSPASPIASGNTPAVKTKICSKFNTAEGCKFGDKCRFAHGEWEIG KPIVPSPRAMGVGPIPDRFGGRREPPVSGAAASFGTSAIAKISVDAFHVGPIIGKGGVNS KQICRQTGAKLAIREHEIDKNLRNIELEGTFEQISRASAMVRELISSLGSVGGPGRTPAV QGGPAPPMSNYKTKLCENFAKGSCTFGERCHFAHGDAELRKTGG	IRKRNRNETGFNGNGDSLSSGIGSKSKPCTKFFSGENCHFLHYVPGGYNAIMNIAPSPIA SGNTKTKICSKFTAEFGDRFAHGKISVDAFHVGPIIGKGGVICRQTGAKLAIREHEIDKS RASAMVSVGGPGRTPAVQGGPAPPMSNENFAKGSCGG
	StC3H-16	MDGSKRVFQRLGPSSQGDNSNNKQQKVCFHWRAGRCNRFPCPFLHRELPGPPQQQQQHAA GNGMSSSKRPHGFSDDNRGAGMRRNPNFNNTWGRTAAGGGAVVRKTEKVCNYWVKGNCTY GNTCRYLHSWTTGDCFTLLTTLEGHQKVVAGIALPSGSDKLYSGSTDKSVRVWDCQSGQC AGVVNFDGEVGSMLSEGPWIFVGLTNLVKAWNTQTGTDLSLNGPVGQVYALVVGNDMLLA GTEDGILAWKYNGSTNNFDPIKALTGHTHHVVSLVVGANRLYSGSMDNSIRVWNLETLEC LQILTDHTSVVMSVLCWDQFLLSCSLDKTIKVWAANDSGNLEVTYTHQEDCGVLALCGMH DSEAKPVLLCSRNDNTIRVYDLPSFSERGKIFS…	GPSSQGDNSNNKQQKPFLHRELPGPPKVCNYWVKGNTCRYLHTTLEGHQKVVAGIALPDK LYSGQSGQCAGVDGE-GSMLSEGAGTEDGILAWKYNGSTNNGHTHHVVSLVVGANRLYSD HTSVMSDKTIKVWAANDSGNLEVTYTHGMHDSEAVSF
	StC3H-17	MDFMGEVSFAGGSDVSGFDNWGSGFPDQEVWATEDDYRAWNAGLSSETPSNSNQDGRHSL DRSESEPPHKKLRNLQGVESVNNRAKAIGKMFFKTKLCCKFRAGVCPYITNCNFAHGIEE LRKPPPNWQDIVAAHESECAGGVMLEPREEHQIPTASSPELCAESQRSYKGRHCKKFYTE EGCPYGDTCTFLHDEQYRARESVAISVTPTIGGFGNNAAGANLKPSNWKTRICNKWETTG YCPFGSKCHFAHGAAELHKYGGGLVDMEGTDSLSTPPDLKQGGGPFKTAESTVPSTISAP HTDVYHLGPGVQVQRPSGIVQRTGKRVIQKWKGPEKISKIYGDWIDDIE	SFAGGSDVSGFDNWGRAWNAGLSSETKLCCKFRAITNCNFAHREEHQIPTFYTEEGCPTC TFLHKTRICNKWTTGFGSHFAHGEGTDSLSTPPDLKQGGGPKTAESTVPSTISA-----P HTDVYH-LGPGVQVQRPSGIVQRTGKRKWKGPEKKDW
	StC3H-18	MEAIEQHQNQNQNQNQNHNQSSDQTEELGIESQNSETLLLPSDLNFQNPNQNQPKADESD DDDEMAMQAICEELKNLVLSQVLDEDGGNQDLHHLDREESGELKEKLEDELENVEGNDDG WGYVGEYGYDQYDEDGDENRSGSRNGNEIDGENENGYEGDSKEAGFNANRINKRKINYPL RPDAQDCPYYMKTGMCKFGSNCKFNHPSRRRIQQGTKDKGKQREDSQERPGQIECKYYLT SGGCKYGKACKFNHSREKGAISPIVEFNFLGLPIRLGEKECPYYMRTGSCKYGSNCRFHH PDPTTVAGADLSSGHNNTGAVPVQAASHSSASSWSPPRSLNDTAPYVPMMYPPTQGTASP NTEWNGYQAPAYPTSEKRLPTPPAFAMNNPAKT…	ETLLLPSDLNFQNPNAMQAICEELKNQDCPYYMKGSNCKFNHKQREDSQEYLTSGGCKAC KFNHGEKECPYYRTGYGSRFHHPLNDTAPYVPMMYPPTQGTSPNTEWNGYQAPAYPTSEP RSQQPEISKANSSTLNDKGLPLRPDQTSFYSRYGCSP
	StC3H-19	MSSLVNNSEISSKCDEYSDKKCGSNFNVECVLKKPTETNSRMAQEGNRSICTRFQKWGYC TYGERCRYVHTTGGSTYGPLQGGGYDQSYVEEGKSEYRESAAITIVTGGDEVKNKSYSDN VEPKRFVDFRTRMKTRLCNRWERDGSCFFGAKCQFAHGRAGIFAFIALQGYGSSNPLVSS SNAGISAPTKNVAPNEIGSSAPAERRFKWNDVRKISQVYGDWIE	SEISSKCDEYSDKKCTNSRMAQEGNRSICTRFQKGERCRYVHLQGGGYDQYVEEGKSESA AITIKTRLCNRWRDGFGAQFAHGRAGIFAFIALQGYGSSN-------------------P LVSSSNSAPTKNVAPNEIGSSAPAERRKWNDVRKQDW
	StC3H-20	MSRRDNDLEISGKRNEYSANAECESLKKPMEENSRMAQEGNIPIVPTIHDRQEICGQFKR WGTCPYGEKCCHLHSRDEGEPRESSATIIVNDSQGIGQPKMPVDCTKLKTKFCYQWERKN TCFYGANCKFAHGEAEMRSLDSSNPPESWSSVDISSLTRNVPATNVESNEIRTIAQAKCR SKLNDIKRNSRIYADWIESLQPSPESPDTKEN	EISGKRNEYSANAECNSRMAQEGNIPEICGQFKRGEKCCHLHSRDEGEPRIIVNDSQGKM PVDCKTKFCYQWRKNYGAKFAHG--------EAEMRSLDSSNPPESWSSVDISSLTRNVP ATNV--SNEIRTIAQAKCRSKLNDIKR--------DW
	StC3H-21	MNPLTLVKRIQNINAKEASLGISDQASWHARYKDSAYVFVGGIPFDLTEGDLLAVFAQYG EVVDVNLVREKGTGKSKGFAFVAYEDQRSTNLAVDNLNGAQILGRIIRVDHVTNYKKKEE EDEETERKKREERGVCRSFQRGECNRGAACKFSHDEKRAANTGWGAEEDRSSRWVHDKAE NSSKDGRSGQWGRPPRPDYKEEVKVSDTDPRNSKAKISDIERHEQRDSTARDHYKRDSTA RDHYKRDVEQHRSEQKEKGSNYKEDDLDRSHVERRSRRYDDVQHSGEAIERKSRRHDDVI SKEYDDRRDERGQKRYESESYHTEKRESREMEKQSRLHRDGRDEDRRQRSHR	NPLTLVKRIQNINAKASWHARYKDSA-----LLAGEVVDVNLFVAYEDQRDNLNGAQIII RVDHERGVCRSFQRGRGAKFSHDPPRPDYKEEVKVSDTDPRNSKAKISDIERHEQRDSTH YKRDVENYKEDDLDRSHVERRSRRYDDSRRHDDVKSY
	StC3H-22	MVGPTPPQKLQIQPPPSSTPAAAPSAEEEALKRNTDCVYFLASPLTCKKGSECEYRHSDA ARLNPRDCWYWLNGSCLNPKCAFRHPPLDGLLGAQVTTPTGSSALPVASVAPTPNVPYGS SKQGVPCIFFQQGFCLKGDRCPFFHAPLFVSNKAPPHPVSTEKTNFKAFGGLEKCVQEKT FFQANIWKSGELSVQAQPVEKLKTPLPKNNAAFNENVLPPNPVIDVAHHRHKPKSVPPPN GNSVGRSNRVQQSARFDDHSSFQNKDDEISRELSPGFDVLVDDELRGTDFYHGEGRYGRN GGRNEYDIGRSADFTSVADVDQDMYHDVYGHDSHDRLPDRSGRVQHRASSERVQGESAHL ERRRYGRAHSPEEVREPDLRHRLSKHNRTNGLR…	YFLASPLTCKKGSECWYWLNGSCLNPVPCIFFQQGDRCPFFHWKSGELSVAFNENVLPVI DVAHSRELSPGFVDDLGTDFYHGRRYGRAHSPEEVREPDLRHNRTNGLRSVISHDYASEP YVPSHDVSENDSKFSGPRSLAELKGQKDYQQTGGVQH
	StC3H-23	MQCQKKHTYVCPVFEATGNCPKGSKCKLHHPKNRRKGVKRKALSELKNGRGRYFGSPHID ITECITAGSEKPSVKGNNDIFLEGKFIDFIGLDGSDEEEQTIDQRSEEKPLCESGPAEMQ LDDLDELIKPMRLINRNRSVGSSPYIDSPSDMTTSYVSE	--------------------------MQCQK---TYVCPVFE----------ATGNCPKC KLHHKGVKRKALKNG-GRYFGSPKGNNDIFLEGKFIDFIGLDGSDEEEQTIDQRSEEK-P LCES--PAEMQLDDLDELIKPMRLINR-------NPY
	StC3H-24	MGENAKRRKSLWDAEEESPNSPKYEEWGPPKADNSWQSKSRSGWSSGDNVTGPEDSRKEN YHYKSMSPAFERRGRRSNSHSPDNGRAQSRRYPGRARSRSRSRSRGRGEGRSRSRSRGRD RFRTRSRSRSRSRSRSRDRGSMRVQNRSRSPPHSSKRDPYASGDRRTGLHISSQVCRNFA AGNCRRGSDCRFVHPDAASHRDGGHSEDNLSERLGSRPERGHVSRYNDSEGPGYQSRDRL PDMHHLEDELHRNRSRGTITCRNFVKGNCRWGASCRFSHDGASGDTYDKGTRSTSFDHGQ DNQATRTGKSLCEYFAAGKCYKDNCKFSHDATSRNHEIRPSDDIGGHRFDDKNNWLDGPK WDNEARPSDLVKASGWDESVVRKDTAVTVLTDR…	KADNSWQSKSRSGWSYHYKSMSPAFEQVCRNFAAGSDCRFVHSEGPGYQSNFVKGNCRSC RFSHGKSLCEYFAAGYKDKFSHDLNISESSVTQNFANAQDINPRDSVHHVRLPGQSFSGP GTPEMLYHPPDGLELNTSGNFKLPPDNQMNQTSTPGK
	StC3H-25	MENSQIGALKPLQNLYPLPPRRRLLMSQTYSTLLQIISDCPSTDSTTDKQKLDDNESSKL GTENEVGESVDHRLIRSENLLGTGPAHNESNNLAVQSGSGDRSDGNSRYGYGDFTRARMQ VDLDLSNHTSNAVEGDRGDFITNDIIDMNCLVHKTLGYNYQMVKEPGNRCSTHESEVKEP DPIRPVGLDKDSSIDDVSAGIESCFGADAIADLSQPAELSGEKMDDSETHFSEEMKHGLR VKEVELETLISSAGAAESSVHVPMGEEMEEGEAFRDFMVFDESDYDILNHIGNEKKDGAD ESPADISGREEFAFDVHVNAPQRKDASASSTNDAVDEDNTFVGGEFIRKFREEPQDNTEK VFRSKDVETRKVCVYDTILDSENNAKQVGGDVK…	SSKLGTENEVGESVDHNESNNLAVQSKVCVYILDGGDVKLDHKARKKAKRHYLKGRCLAC KFSHSKYPCDKYSQGRGSLFSHEKGITFLSHGKSLQGDARKPSKANGVDNIQKPNGFMKG RAPSAEGSINQMSTRTPPGSVPRGVNFVEDRPHPCSE
	StC3H-26	MQREISTAGRGGAFSYDNGLPSPSVLSQPTAFDLTSLYSSMFFPPTGLLLDDSQPSTETT VTPVLTPRFRQNHSSQLLIDQHYQQDLMDRHNRVLSQLLETEKKTLALRQENINLKMVNF NLNNRLSLLLKASSDYGPSSGLGLDNGLRRMHVGVGHEEETSSDEHSWEDVVADRHLSPT SVMDSGRADGVDRVLLPKSISVRSNGYLKTNHAAGGSRPHIRTKSSSVNTAQRVYVKGGS KKEEEPLELDVYNQGMFKTELCNKWQETGACPYGDNCQFAHGIEELRPVLRHPRYKTEVC RMVLNGDPCPYGHRCHFRHSLTDQEKLMRSLNSKMRSN	ISTAGRGGAFSYDNGTSLYSSMFFPPVLTPRFRQNHSSQLLITEKKTLALLLLKASSDSS GLGLTSSDEHSWVAD---RHLSPTNHAAGGSRPHIRTKSS-SVNTAQRVYVKGGSKKEEV YNQGMFCPYGDNCQFAHGIEELRPVLRCRMVLNGCMR
	StC3H-27	MDLYGRSHSDQQSEWVPVGPETGLEESMRRLGLWSREAYPERSGTSNCSFYMRTGSCGYG AKCRYNHPPDRSSVGAVLLERSEYPERIGEPTCQYYLRTATCKFGASCKFHHPRNLGGSL SNISLNVYGYPLHPEERECSYYLKTGQCKFGITCKFHHPDHTEVSAPATARPFYPTASSL PTPPEEYNSASTSSRVARPQLLSGPYVPGTYGPVLLHPGVVTIQNWSTYSGPVSPALSPG AQPSAGMASIYGMPQLASSTAAFAAPYSPLHSAAGPSSSALKENRFPERPGQPVCQYYIK TGDCKFGSSCKFHHPADWIASKTDCAFSPLGLPLRPGVQPCSFYMQRGFCKFGGTCKFDH PMGTVRYSPSASSLPDIPNAPYMSGSSLTLAPI…	SDQQSEWVPVGPETGGLW--------SNCSFYMRGAKCRYNHLERSEYPEYLRTATCKSC KFHHEERECSYYKTGFGIKFHHPGTYGPVLLHPGVVTIQNWPALSPGAQPSAGMASIYGP SSSAKEIASKTDCAFSPLGLPLRPGVQSFYMQRGCPS
	StC3H-28	MEMVSGDQPTDDAPVTVQASLDEETGLEEPMGQLSVGTEAGSYPERLNEPDCIYYLRNGI CGYGSRCRFNHPRDRSLAVGERRATGGEYPERAGQFVCQYYMRTGMCKFGASCKYHHPRQ GGESPSLVIHNIYGYPLRPNEKECSHYMKTGQCKFGITCKFHHPQPAGVQVPASAAGPFP LPAAVPPPATYPELQPLPVDSAEQYGMVTGNWPVIRPALLPGSYIPDTYGPMLFPPGMVP VSDWTPYLGSTSPVPYQTTQFAAGAGPVPSQITHSAAGAGPVPCQTSHSAAGAGPVPSQT TQSAAGAGPVYGHTQLSASAPAYASPYVSLSASLGASSSIQDGLAFPERPGQPECHYYMK YGDCKFGSSCKYHHPPEWSGSKAALILRAMGLP…	DAPVTVQASLDEETGPMGQLSVGTEAPDCIYYLRGSRCRFNHATGGEYPEYMRTGMCKSC KYHHNEKECSHYKTGFGIKFHHPDTYGPMLFPPGMVPVSDWTPYLGSTSPVPYQTTQFAP CQTSSASLGASSSIQDGLAFPERPGQPHYYMKYGCAL
	StC3H-29	MEAIQSLYMHNLNQPTLDKQYLGFDPQPPEAASFSSEPNLQNPSRDLPKAEENDVDDDDE MLLRIIFEELQNLVLNQAFSEERTKGGVYESIKAKSESEDEKDVQMIVEELKNLVVNQAF SEERAKGDIHEGNGRDEVGNEYGGNHYEDGAGWSENENVIDVKNEKGGEVVSREWGFDHY EDGDYSWSESGIVVDVENEKGGEVGSKEWGFDHYEDGDLSWSGNGIDVTNENGSKAGSKE WGFNANGRRLNYPLRPDAVDCAYYMKTGTCQYGLNCKFNHPSRRQNQWAMEKGKQRDESE ERAGLIECKYYLTGGGCKYGNACKYSHSKRNGAISPVLDFNFLGLPIRQGEKDCPFYMRT GSCKYGSNCRFHHPDPTTMTGNNPSLGYNNGGS…	LPKAEENDVDDDDEMGVYESIKAKSEVDCAYYMKGLNCKFNHKQRDESEEYLTGGGCKAC KYSHGEKDCPFYRTGYGSRFHHPVPVVYPANQGILPLSPEWKSLPTPPAFTMKDPATKTP ERPGPDSLTNPPSVLSDKGLPLRPGQASFYSRYGCSP
	StC3H-30	MDFTGEAGFAGGNVIPDSTAGGGGYDSWGPNFSDQAVWATEDDYKAWNTGPFCETPSNSS QDGRHSQNRSGSEPPNKKSRNVQDSDARIIVTSSSKAIGKMFFKTKLCCKFRAGVCPYVT NCNFAHGIEELRKPPPNWQEIVAAHENERGVMVELREEHQIPILSSPDLRGESQRSAKGR HCKKFYTEEGCPYGDSCTFLHDEQSRSRESVAISVTPTVGGFGNNATGATQKPSNWKTRI CNKWETTGYCPFGSKCHFAHGVAELNKFGGGPAETDGKDYVSVPPELKQGGVPSRATEST VPSTIPALHTDVYHLGQGVQVQRPTGIADRPGQRFFKKWKGPDKISKIYGDWIDDIE	IPDSTAGGGGYDSWGKAWNTGPFCETKLCCKFRAVTNCNFAHREEHQIPIFYTEEGCPSC TFLHKTRICNKWTTGFGSHFAHGDGKDYVSVPPELKQGG--VPSRATESTVPSTIPA--L HTDVYH-LGQGVQVQRPTGIADRPGQRKWKGPDKKDW
	StC3H-31	MEAKIQKQKELVPDFSLLLELSASDDIRNFQKAVEEEGHDINEVGLWYARRVGVKKMGYE ERTPLMVAATFGSKQVLNYMLEKGCVDVNQACGSDRATALHCAISGGSAALLEVVKLLLD ASADVDLVDANGKRAVDLISGQSCCLNSRRKILEHLLGGCSSDEVIDQIISEQAEEQLLL TPTVSKFGIEKKEYPVDPSLPDIKNGIYGTDDFRMYIFKVKPCSRAYSHDWTECPFVHPG ENARRRDPSKYHYSCVPCPDFRKGTCQRGDSCEYAHGIFECWLHPAQYRTRMCKDETNCN RRVCFFAHKPEELRPLYPSTGSAVLSPRSYSSGASSLDITSITPLALGSPSVMIPPTSTP PMSPSAGASSVGGSLWPCQSSPATPTLQLPISR…	FSLLLELSASDDIRNGLWYARRVGVKLLDASLVDGQSCCLNSIEKKEYPVIFKVKPCSEC PFVHSCVPCPDFRKGRGDEYAHGRSYSSGASSLDITSITPLIPPTSTPPMSPSAGASSVN ARDMIGGLSLDAVSQSPKAMQMRQNMNSGQSSPSTDW
	StC3H-32	MEGLCAELHHHKFHPSHQLYKKSLRDIDIPPRKLLSRRSTLSSIDHVVSDVQFMDSPKSV GGLGTESDTLFQKFLPYNSLDDDDDADPYSSDHFRMYEFKVRRCTRSRSHDWTDCPFAHP GEKARRRDPRRFHYSGTVCSEFRKGNCSRGDNCEFAHGVFECWLHPTRYRTEACKDGKNC KRKICFFAHTSRQLRVLPPSCYESGSSPKNLNNSPIEKKYRNMNHCCVFCHSVSASPTST LIGMSHISPPMSPSLSPPLSPANRNQFSSPMSRYTDRFGSVESSSGMGQLDPSGLMSYKD ALTELVSSLEAMNVNHEPNSSAAVAAAHSHSVNFDGNLPWLDVNFNNNNSYDDQQQFLLS PSTPSPSPISNSRTKFYTREFPSASPVSSSRLS…	CAELHHHKFHPSHQLKLLSRRSTLSSIDHVVFMDGTESDTLFDDADPYSSEFKVRRCTDC PFAHSGTVCSEFRKGRGDEFAHGGSSPKNLNNSPIEKKYRNMNHCCVFCHSVSASPTSTA NRNQFSESSSGMGQLDPSGLMSYKDALVNHEPNSAPW
	StC3H-33	MMMIGRSTPTVQIPPWDVTDDPTVDVYSPFSVSPDSAFDALTALQRYLPSNGNDVIFDSD GLDIPVDAFSCDNFRMYEFKVRKCARGRSHDWTECPYAHPGEKARRRDPRKYHYSGTSCP DFRKGQCKKGDACEYAHGVFECWLHPARYRTQPCKDGTHCRRRVCFFAHTPEQLRVLPQN SPRSFNESSDSFDGSPGRVGFESFSSSPPLESPPMTPRGLAESMRNMQIGMVRGMRSMQM GSPGFGSPRSPSILRPGFMSVPTTPTRSGVSVFDHCEEEPAMERVESGRDLRARIYAKLS MENSLDDSGAPDVGWVSELLNGIRVRVIGNGFTDLRPLTFVNIEDYCYWL	TVQIPPWDVTDDPTVSAFDALTALQR-----YLPGNDVIFDSIPVDAFSCEFKVRKCAEC PYAHSGTSCPDFRKGKGDEYAHGSPRSFNESSDSFDGSPGRSPPLESPPMTPRGLAESMP GFGSPRPSILRPGFMSVPTTPTRSGVSERVESGRRDV
	StC3H-34	MADEEERALEEQLEIQLDEQKDALHSLTEALSSDPSDPELLSVREELVQSIKDTEEGLLH LKRARLLLEVDASLHGFKEQTAEVEVEPLDPTEIEAEPLVDEEYAVGSKCRFRNNDGRWY NGLIVGLEGSHFAKVCFRTPTSENMVMCQFFLQQRCRFGSSCRLSHGIDIPISSLKKYIP MKWDSSLAGSCIWARSDSKAGLWKKAELGSWDEKLNLGHIVFCDDGSSATLGAENIELSE HAEATDEEESYSGSEESDSSDYEEDSPEGLGFVESTSLQRGVQTETTLFAKWENHTRGIA SRMMANMGYREGMGLGASGQGMVNPIPVKVLPPKQSLDHAIKNQKAEHEDKKHKKRSRGG KRKREKKFAAAARAAKEVEESRPDVFSLINTQL…	LEEQLEIQLDEQKDAELLSVREELVQEAEPLYAVGSKCRFRNGLEGSHFAFFLQQRCRSC RLSHKKYIPMKWLAGS--DSKAGEEDSPEGLGFVESTSLQRGVQTETTLFAKWENHTRGS GQGMVNLAVHEETMNNSTGNRRRSKAKAYDDEIKRVY
	StC3H-35	MELYGPSTGSNGSQSDHQSEWVAVEQETGLDGSMQKLGLFGREVYPERPGVPDCSYYLRN GSCGYGPNCRFNHPSDRDRRSGGKMQLEGVEFPERTGEPICQYFLRTGTCKFGVSCKFHH PRNFGGTLSNIPLNTYGYPLRTGEIECTYYLKTGHCKFGITCKFHHPQPAGMSVPAPARP FYPTVQSLPAPPEECNSALTGLRVARPPILPGSYVPSAYGPVLLHPGVVTIQNWSPYSGP VSPALSPGVHPSAGLTSVYGMSPLASSPHAFAGPYSPLPPAGSPSSKTQKEKSFPERPGQ SICQYYVKTGDCKFGSSCKFHHPPDWIASKTNCAISPIGLPLRPGVQPCSFYLLKGFCKF GSACKFDHPMGTVQYSSSASSLPDLQVAPYMLR…	SDHQSEWVAVEQETGSMQKLGLFGREPDCSYYLRGPNCRFNHLEGVEFPEFLRTGTCKSC KFHHGEIECTYYKTGFGIKFHHPSAYGPVLLHPGVVTIQNWPALSPGVHPSAGLTSVYGP PAGSSSIASKTNCAISPIGLPLRPGVQSFYLLKGCSS
	StC3H-36	MEFFYGSSNDMQASNVHSFDGNVSPINAQNFIGRGRFYPGSKTPILDPYSSSESTGSSSN KVSPLARYLCPNSPVPFISDSPKHRSLVSTSSGSRSGSGGGVSRSPLASLENIEIPLMFR TPVKVEEDVVVMDGILVEPKHGPRAKLLPSTSDSGGRLSSSTPANDNSFHKSETCRWWED SGTCRFGSKCRFVHGKEDLCPTAFANRNQSEALLCRSYSSGPSSYGPRGRSVHQQVHSAA SPAKAASMSTRTTTTTTLKVFTKDKEPSSSDSSTTSTPTSTISSTDWCPLDDNIEVTLPS TGENCVSREDVNAHIQTVLYGTSGRKRLPACIDLVE	HSFDGNVSPINAQNFDPYSSSESTGSSDSPKVSTGGGVSRSPLENIEIPLVMDGILVERA KLLPKSETCRWWDSGFGSRFVHGGPSSYGPRGRSVHQQVHSAASPAKAASMSTRTTTTTP SSSDSSISSTDWCPLDDNIEVTLPSTGEDVNAHIV--
	StC3H-37	MDFRKRTRNDVGANVNGGVKKYKPEMDSISGGVGSKSKPCTKFFSTAGCPFGESCHFLHY VPGGYSAVTQMMKLTPAPSLRNAAAPPNSNGNAPSMKTKLCNKFNTAEGCKFGDKCNYAH GEWEIGKHTIPSQEDPRAMGFGSMPGRFGGGRGEPAISGPAASFGTSATAKISVDASLAG AIIGKGGVNSKQICRQTGAKLAIRDHETDANLRNIELEGTFEQISQASAMVRELINSLGP VGGPGRTHGNSGGPAPPMNNLKTKLCENFAKGSCTFGDRCHFAHGAAELRKTGE	FRKRTRNDVGANVNGDSISGGVGSKSKPCTKFFSGESCHFLHYVPGGYSAMMKLTPAPSL RNAAKTKLCNKFTAEFGDNYAHGKISVDASLAGAIIGKGGVICRQTGAKLAIRDHETDAT FEQISQPVGGPGRTHGNSGGPAPPMNNENFAKGSC--
	StC3H-38	MTMSNPTIETEDTFASLLELAANNDIEAFKIWIERDLASIHEVGLWYGRQKGSKQMVLDH RTPLMVAATYGSIDALKQILSLPEVDVNRSCGHDKSTALHCAASGGSLNAAEAVKLLLGA GADPHSKDINGHYPIDVIVVSPSFHPVKSCLESLLMTSTIGDCKLRVSVSTSSSSPPRSP SPGNRSPSSASDSTFSPKSAKSSDLPAYSIPEKKEYPVDPSLPDIKNDIYSSDEFRMFSF KIRPCSRAYSHDWTECPFLHPGENARRRDPRKYHYSCVPCPEFRKGACQRGDMCEYAHGV FECWLHPAQYRTRLCKDGIDCNRRVCFFAHKQEDLRPLYVSTGSAVPSPCGNSAAANAMD FAAAMGLIPGSPSSVSVISPSPFTPPISPSANG…	FASLLELAANNDIEAGLWYGRQKGSKIDVIVFHPIGDCKLRVPEKKEYPVSFKIRPCSEC PFLHSCVPCPEFRKGRGDEYAHGSPCGNSAAANAMDFAAAMSPSPFTPPISPSANGISSP DFDVQRGVPSSGRMSPRAMEPISPRNSSRDLGSNADW
	StC3H-39	MNHLTVETEDTLASLLEIASNNDIDAFKRWIEHDLSSVHEVGLWYGRQKGSRQMVLEHRT PLMVAAMYGSIDVLKLILSLAGVDVNRSCGRDNSTALHCAASGGSLNAVDAVKLLLEAGA DPNFKDAYGHRPLDVLVISLKDHTMKSCLENLLKTDGMGDCNLRVSMASSNSNSPPLSPS LGNISPSSASDTTSSPRSAKSNDLPVPSPPEKKEYPIDPSLPDIKNSIYSTDEFRMFSFK IKPCSRAYSHDWTECPFVHPGENARRRDPRKYHYSCVPCPEFRKGACRRGDMCEYAHGVF ECWLHPAQYRTRLCKDGTNCDRRVCFFAHMQEELRPLYVSTGSAVLSPRSNASAANAMDF AAAMGLIPGSPSSVSVMSPSPFTPPMSPSANGV…	LASLLEIASNNDIDAGLWYGRQKGSRKSCLELLKMGDCNLRVPEKKEYPISFKIKPCSEC PFVHSCVPCPEFRKGRGDEYAHGSPRSNASAANAMDFAAAMSPSPFTPPMSPSANGVSNP AKDLMLGVPSSRSMSPRGMEPISPMSSSAIAGSPTDW
	StC3H-40	MDFRKRSRNEAGSNFNGGLKKSKPEMDSLSGGIGSKTKPCTKFFSTAGCPFGESCHFLHH VPGGYNAVAQMMNLGSAPPASRNVAAPPMSNGNAPAVKTKLCNKFNTAEGCKFGDTCNFA HGEWQIGKPIMPSQEDPRAMGVGPAPSRFGGRTEPPVSGPAASFGTTATAKISVDSSLAG AIIGKGGVNSKQICRQTGAKLAIREHETDINLRNIELEGTFEQISQASAMVRELINSLGP VGGPGRAPSGHGRGPAGPGGPAPPMSNYKTKLCENFAKGSCTFGDRCHFAHGNDEMRKTG T	FRKRSRNEAGSNFNGDSLSGGIGSKTKPCTKFFSGESCHFLHHVPGGYNAMMNLGSAPPA SRNVKTKLCNKFTAEFGDNFAHGKISVDSSLAGAIIGKGGVICRQTGAKLAIREHETDIS QASAVRAPSGHGRGPAGPGGPAPPMSNENFAKGSC--
	StC3H-41	MDFDAGISLSVTEGPSSLSPSLDQDTLWQMNLRSRDSIESGHYPVREGEPDCSYYIRTGL CRFGSTCRFNHPPNRKLAIATARMKGEYPERIGQPECQYFLKTGTCKFGATCKFHHPKDK AGIAGRVTLNVLGYPLRPNESECAYYMRTGQCKFGSTCKFHHPQPSNMMVSLRGSPVYPP VPSATTPGQLSYPLSRGSFIPGARWQGPSGYTPLIVPQGVVSVPGFAYSGQMGSVSSPEG QGQTAGNNQVYGTSRSSDPATMGSQGVTSPYRQASGPMGYYALQGENVFPERPGQAECQF YMKTGDCKFGAVCRFHHPRERLIPPPDCLLSPIGLPLRTGEPLCIFYSRYGICKFGPSCK FDHPMTVFTYSIAASSTTDAPTVQRLLGSSSGT…	-MDFDAGISLSVTEGTLWQMNLRSRDPDCSYYIRGSTCRFNHRMKGEYPEFLKTGTCKTC KFHHNESECAYYRTGFGSKFHHPSGYTPLIVPQGVVSVPGFVSSPEGQGQTAGNNQVYGP YRQAGPLIPPPDCLLSPIGLPLRTGEPIFYSRYGCIA
	StC3H-42	MDGYEATKIVLSRIQSLDPENASKIMGYILIQDQGEKEMIRLAFGPETLLVSLINQAKTC LGLSSNSSSAMSNASKLNLFHHSSPRIMIPNNGFPSSSPSSPSPWSTSGSPVFTRSPRPM ASPVGGGGASSLSYAAVVNGSTNSVSGSSTPSLSLPFYDPNNDEYGSSVQAQVQEHLSFL DESMDPIMSPSGRSDSLVFPYGNCEETPHLHRRSCSVNDVFLGGSDDGGGGGGGFGWRPC MYFARGFCKNGNSCKFMHSGFPDSSSSPDAIVGSPSKVDSVDDFLRMKALQQQQQQQRFA AASLMASGAHHHPIAYNKCINILNDNQRSAAAAFMMGEEFHKFGRCRPDRNDFSAMALGG ISSSSSRQIYLTFPADSTFKEEDVSNYFSMYGP…	IQDQGEKEMIRLAFGLGLSSNSSSAMLSLPFYDPGSSVQAQVGNCEETPHYFARGFCKSC KFMHKVDSVDDFKALFAAAHHHPQKRMFGFVTFVYSETVKMDSRVLVKPYKEKGKIADKP FGARLYNIVPVLNDIDQEVPSESNDTHEKVPQEMTSP
	StC3H-43	MAEHLASIFGTEKDRVNCPFYFKIGACRHGDRCSRLHTKPSISPTILLSNMYQRPDSITP GVDAQGNPIDPRKIQEHFEDFYEDLFEELNKYGEIESLNICDNLADHMVGNVYVQFREEE QAANALKNLTGRFYAGDRTAKANGKEEASAKRQRVVTRRPIIVDFSPVTDFREATCRQYE ENVCNRGGYCNFMHLKKISRELRRQLFGRYRRRQSRSRSRSPYRHRSYEDRSHRSHSRKH DERDHYYESRSRRNRSTSPDHKRGRSRSPGGRRDRSPVRDGSEERRARIEQWNREKEQAE LGNRANADSNYKNESNRNGSAPNQDQYYNQQ	MAEHLASIFGTEKDR-----------VNCPFYFKGDRCSRLHVDAQGNPIDLFEELNKIE SLNIREATCRQYEENRGGNFMHLQSRSRSRSPYRHRSYEDRSHRSHSRKHDERDHYYESN RSTSPDRGRSRSPGGRRDRSPVRDGSEEQWNREKASN
	StC3H-44	MTFSDQPQPPVPSHFMQMPFVGGDAGDVWPHSSMNHELFESYSQFEHAPPFKRMREFDSN SPNAAAFSAMNSRVNPPNLPGSKGTSHIFYKTRMCAKFLEGTCRNGEHCTFAHGVEDLRE PPPNWQDLVREKDRGAENWNDDQKIIHRMKICKKFYNGEECPYGDKCNFLHERPPKFKTD MPRHRESSAISIGTTGNRCDTELIEISKHGNADSDAVRIKPVYWKTKICSKWETTGQCPF RDRCHFAHGQSELQMPTGRVEMDMLTNSGPITPRPFSIQPVDSSSANTLVNASMQEEREE KKIHKWKLSKKISRIYGDWIDDLVPPHLHPDNADN	PSHFMQMPFVGGDAGYSQFEHAPPFKRMCAKFLEGEHCTFAHDLREPPPNEKDRGAENDQ KIIHRMKICKKFNGEYGDNFLHEDSDAVRIKPVYWKTKICSKWETTGQCPFRDRCHFAHT GRVE--DMLTNSGPITPRPFSIQPVDSSMQEEREKDW
	StC3H-45	MPPRKEPCRNFMRGSCQYGERCKFLHAAQQQPKPNPFGFGSQSSNFQNTNMQQTKSNPFG FGVQSNSQPRGSSDLGLKQNQYKPFENKWTRSATTNSSSSRQTDNQPVAPNHTCTDAESC RRQIVEDFNNEKPLWLLTCYGHRKNGPCDITGDVSYEELRAAAYDDAKRGQSLMSIVERE RSLVNSKVAEFENLLRNPYASTSTSAPNAQSPFPGGIPSASLSAQSPFPGAAPSASSPFP GASLSAQSPFPGAAPNALSSAQSSFPPSASSFSQLGTILNTGTSTPPTSTFGQPNLPGNS FKTSNSSGANAFSFGNTSASGSFGFGTQVSTQSCQNPSTPSNIFASSGRNLFSTSTTSPH FANPSGGQLPTPSQGGFPVTASPVSINLTSTAS…	---------------------MPPRKEPCRNFMRGERCKFLHSNPFGFGVDLGLKQNQEN KWTRNQPVAPNHDAERQIDFNNEVERERSLVNSKVAEFENLTSAPNAQSPFPGGIPSASP FPGASLNTGTSTPPTSTFGQPNLPGNSNAFSFGNAIF
	StC3H-46	MIGERSRRIPTIDVPPWPYSDDQTVNMQFMLSPSTNSISTPNNYNYSNFVVEDDYSLFLQ NDAEDIDEFELENREIELPVDVYACDNFRMYEFKVKRCGRGRSHDWTECPYVHPGEKARR RDPRKFHYSGTACPEFRKGNCNRGDGCEYAHGVFECWLHPGRYRTQPCKDGGNCKRRVCF FAHSPEQLRVLAPGSGSDSPRRYVKALHFVSSPESSSPPTESPPMSPMTANSFTSLSRSL GSNSVNEVMASLRQLQLNRLNSMPSSWNVHMGSPVLGSPRRPIIRPGFYSLPATPSGDPT RPRNRCFDLWENGECEEEPVMERVESGRDLRVQMFERLSKENPLDDPVNPNPNCNSGQGP NPDVGWISDLIQ	TIDVPPWPYSDDQTVNNYNYSNFVVEDDYSLFLQ--------NREIELPVEFKVKRCGEC PYVHSGTACPEFRKGRGDEYAHGSPRRYVKALHFVSSPESSSPPTESPPMSPMTANSFTR QLQLNRNSMPSSWNSPVLGSPRRPIIRGDPTRPRCGR
	StC3H-47	MSSSDQPPYPPHFMPMPFADGDAGGVWPHSPMNYDRFESSCQFEHAPFFKRLTDSDNNLP NSITFPAIKSRVNSPNLQESKGISHIFYKTRMCANFLKETCKNGENCTFAHGVEDLRVPP PNWQDLVRVKDRELNEDKEKMNRIKICKIFYEGEECPYGHKCKFHHERPPKFKTNMPKDK ESSAISIETTGNISDPRMIETSKHDNDIVRFEMPT	PPYPPHFMPMPFADGGVWPHSPMNYD--------ESSCQFEHDSDNNLPNIKSRVNSPSK GISHKTRMCANFKETNGETFAHGQDLVRVKDRELNEDKEKMNRIKICKIFYEGEECPYGK FKTNMPDKESSAISIETTGNISDPRMIETSKHDNV--
	StC3H-48	MPFAGGEIGGVWPNSPMNHDMFESYCQFEHAPSFKRMTDSDRNLLNCATFPAIKSRMNSP NIQESKGTSHIFYKTHMCIKCLKETCKNEENCTFAHGVEDLREPPLNWQDLICVKDRELN EDQVKMHRMKICKIFYDGEECPYGYKCKFLHERPSKIKSNIARDREISAISIKTTRNISD PRMIETSKHENDIVHIEMPIYCKTKICIKWETTGQCPFRDRCHFSHGKSELHEPILTNFV PITPSPFSVPLGSNTVVNASNNSSEKNPVIRNFNMEPEAPQAPVDPLDDQITHTKLRADF QVIAQAMIAQANHEVIALVKSNEEIMVTRAGDFKRMNSLRFQMDEDPQDFVEGIQNIVGN IGLTLVENVDLAAYQLKGVSQVLFN	FEHAPSFKRMTDSDRKSRMNSPNIQEHMCIKCLKEENCTFAHKDRELNEDFYDGEECPKC KFLHKTKICIKWTTGFRDHFSHGNASNNSSEKNPVIRNFNMEPEAPQAPVDPLDDQITHQ ANHEIAVKSNEEIMVTRAGDFKRMNSLPQDFVEGNAY
	StC3H-49	MYSLGFELEKEPQDWVNFDDFFFVNKSWHSWKKALLNSYSNVQDSRFERIWTSARQLDAE KLTHFSGKEAIGDLKKTSPRLYALKTRKRSAVDSMDRLAMRCKFFARGWCIKGNSCRFLH TKKHVISHETIKIPHDKGLEEKSLLDGSSHSGENLRLRGGEDSLHPNSQLEYTSKSLAFP SSIIGYSWNNDLLQDTRYSSDYTTTDDWEPSIPFRPSFLLSQMIGYPKSILYDGIRDSID QSNLGDGSFSVLTKHMQENADPASTGTNKVQISGHSDILPEKDLPSYDTAVAHQENMNTS SKEDKHLESERFTSGNEIDIDNKCVNTESTVLKNFHAALVEFVKELLRPTWNEGLISKDA YKKVVKKTVDKVENSLHPNQIPNTAESTEEYFD…	WVNFDDFFFVNKSWHRIWTSARQLDAMRCKFFARGNSCRFLHHETIKIPHSLLDGSSHNL RLRGPSSIIGYSNNDYSSDYT--GDGSFSVLTKHMQENAD-PASTGTNKVQISGHSDILA HQENMNFTSGNEIDIDNKCVNTESTVLVEFVKELPDK
	StC3H-50	MPMPFAGGGAGGVWPNSPMNHDIFESYCQFEHAPSFKRMTDSNSNLPNSATFPAIKSRMN SPNLQESKGTSHIFYKTRMCAMFLKETFKNGENCTFAHGVEDLRNPPPNWQDLICVKDRE LNEDQEKLHRMKICKIFYDGEECPYGYKCKFLHERPSKINTNMARDREISAICIKTTRNI SDPSMIETSRHENDIVRIEIPIYCKTKICIKWETTGQCPFHDRCHFAHGKSELQEPMLTN FVPTTPSPFSVSLGSNTMVNASVKEEKGGKNPEVETIEEDR	FEHAPSFKRMTDSNSKSRMNSPNLQERMCAMFLKGENCTFAHDLRNPPPNVKDRELNEDQ EKLHRMKICKIFDGEYGYKFLHENDIVRIEIPIYCKTKICIKWETTGQCPFHDRCHFAHP MLTN--VPTTPSPFSVSLGSNTMVNAS--------GK
Arabidopsis thaliana	AT1G01350.1	MSDSGEPKPSQQEEPLPQPAAQETQSQQVCTFFKKPTKSKNIRKRTIDADEEDGDSKSES SILQNLKKVAKPDSKLYFSSGPSKSSTTTSGAPERSVFHYDSSKEIQVQNDSGATATLET ETDFNQDARAIRERVLKKADEALKGNKKKASDEKLYKGIHGYTDHKAGFRREQTISSEKA GGSHGPLRASAHIRVSARFDYQPDICKDYKETGYCGYGDSCKFLHDRGDYKPGWQIEKEW EEAEKVRKRNKAMGVEDEDDEADKDSDEDENALPFACFICREPFVDPVVTKCKHYFCEHC ALKHHTKNKKCFVCNQPTMGIFNAAHEIKKRMAEERSKAEQGL	LPQPAAQETQSQQVCTIDADEEDGDSHYDSSVQNETETDFNQDEALKGNKKLYKGIHGKA GFRRQPDICKDYETGYGDKFLHDKEWEEAEKVRKRNKAMGVEDEDDEADKDSDEDENALP FVDP--VTKCKHYFCEHCALKHHTKNKNQPTMGIAER
	AT1G03790.1	MDVVCTEHQMRKPTVEIPPRKLLLSSKSFPSDSSSPRSPRKHNWNKSNKITSEHEEDNED NNRENKEYCYDSDSDDPYASDHFRMFEFKIRRCTRSRSHDWTDCPFAHPGEKARRRDPRR FQYSGEVCPEFRRGGDCSRGDDCEFAHGVFECWLHPIRYRTEACKDGKHCKRKVCFFAHS PRQLRVLPPENVSGVSASPSPAAKNPCCLFCSSSPTSTLLGNLSHLSRSPSLSPPMSPAN KAAAFSRLRNRAASAVSAAAAAGSMNYKDVLSELVNSLDSMSLAEALQASSSSPVTTPVS AAAAAFASSCGLSNQRLHLQQQQPSSPLQFALSPSTPSYLTNSPQANFFSDDFTPRRRQM NDFTAMTAVRENTNIEDGSCGDPDLGWVNDLLT	VEIPPRKLLLSSKSFHNWNKSNKITS-----EHENKEYCYDSDSDDPYASEFKIRRCTDC PFAHSGEVCPEFRGGRGDEFAHGSPSPAAKNPCCLFCSSSPTSTLLGNLSHLSRSPSLSN RAASVSQASSSSPVTTPVSAAAAAFASLHLQQQQSDF
	AT1G04990.1	MRTPMSDTQHVQSSLVSIRSSDKIEDAFRKMKVNETGVEELNPYPDRPGERDCQFYLRTG LCGYGSSCRYNHPTHLPQDVAYYKEELPERIGQPDCEYFLKTGACKYGPTCKYHHPKDRN GAQPVMFNVIGLPMRLGEKPCPYYLRTGTCRFGVACKFHHPQPDNGHSTAYGMSSFPAAD LRYASGLTMMSTYGTLPRPQVPQSYVPILVSPSQGFLPPQGWAPYMAASNSMYNVKNQPY YSGSSASMAMAVALNRGLSESSDQPECRFFMNTGTCKYGDDCKYSHPGVRISQPPPSLIN PFVLPARPGQPACGNFRSYGFCKFGPNCKFDHPMLPYPGLTMATSLPTPFASPVTTHQRI SPTPNRSDSKSLSNGKPDVKKESSETEKPDNGE…	QHVQSSLVSIRSSDKAFRKMKVNETGRDCQFYLRGSSCRYNHYYKEELPEFLKTGACKTC KYHHGEKPCPYYRTGFGVKFHHPPQVPQSYVPILVSPSQGFLPPQGWAPYMAASNSMYNE SSDQPEISQPPPSLINPFVLPARPGQPGNFRSYGCTM
	AT1G10320.1	MEQANEKEEEERHEEAAGEKESFEESKEKAAEMSRKEKRKAMKKLKRKQVRKEIAAKERE EAKAKLNDPAEQERLKAIEEEDARRREKELKDFEESERAWREAMEIKRKKEEEEEAKREE EERRWKDLEELRKLEASGNDECGEDEDGEYEYIEEGPPEIIFQGNEIILKKNKVRVPKKS VVQVDGHESSNAEFVLQISDRPTSNPLPPGSEASANYQNVSSAQQILESVAQEVPNFGTE QDKAHCPFHLKTGACRFGQRCSRVHFYPNKSCTLLMKNMYNGPGITWEQDEGLEYTDEEA ELCYEEFYEDVHTEFLKYGELVNFKVCRNGSFHLKGNVYVHYRSLESAILAYQSINGRYF AGKQVNCEFVNISRWKVAICGEYMKSRLKTCSR…	EKELKDFEESERAWRRRWKDLEELRKAHCPFHLKGQRCSRVHEQDEGLEYDVHTEFLKLV NFKVKVAICGEYRLKRGSNFIHCSSGSLNDSISDLSTDSHRDHANVGSTPSYRSRKYHGP SRDGSLGHKRKPRRGTDSGVQEQMDNERKHSREGAHH
	AT1G29560.1	MADAGDNQRRSDEKESISTEETKENEDLGSGRNDTGHHVYNEGHEEVLEYLKQERLKDAD MQRKRHETESKSIEGTTPDIRLSDSGKGSDEIQKADSVYKRSNADTRVSLPQQRRLKDVV EAHRVRRETESRLWHQERDRSLVWGGSEPRMRFDESTQGWRDSDYESKWRFHERTPDWDW RDSESRMRSHERTQDRRGSESQGVFDERTERRQEPVRWPGEECWCLRCRNGGSCRYNHPT QLPQELPVRNRLQICRYFLRGYCKFGSVCGFQHIRDRDVAEPMYENWSFDVRTQRRYEIE YSGFRPEKRAKTSLDSVEPDSRKRLEGLENKREQENPQEPERQRTEAQDNLQEFREQENP QNQIQINTERQRTMAHDNLQIVSDSRMHDPRRH…	TKENEDLGSGRNDTGKQERLKDADMQRVRRELWHGSEPRMRFRSHERTQDECWCLRCRSC RYNHRLQICRYFLRGFGSGFQHIREQENPQEPERQRTEAQDNLQEFREQENPQNQIQINP RRHDTEGMRENQNVDSRMHDPRRHDTERELEKQRPQR
	AT1G29570.1	MADAGDNQQEAERRSDETESRSIKEPKEKEDEDENPQDQIQSKERMRQSSPYPVRPGKKD CQFYLKNGLCRYRSSCRFNHPTQRPQELPVRICKHIMDRNVAEPMYQDWRESESERRFDE RTQRTFGDERTQRRYGIEYSGARPEKRSKIVPDFQMRDPRHHDTEWRFERERMERIERQR REAEENLQEQRQRDSIERQRREAEENLQEQRQRDSIERQRREAQENLQQQRQRDSIERQR REAQENLQQQRLQDMPENHNVDDQQNLQEQRRISIEKERTEARLRLEQIRPTVSFPINEF IRAVVLLRELIENWDDKAWKK	QQEAERRSDETESRSDQIQSKERMRQKDCQFYLKRSSCRFNHQRPQELPVHIMDRNVAYQ DWREDERTQRTFRTQYGIEYSGAREAEENLQEQRQRDSIERQRREAEENLQEQRQRDSIR QRDSIEDMPENHNVDDQQNLQEQRRIS--IEKERAEF
	AT1G29600.1	MEETKEQNKELRPSRLVGRSDERNGRRQGTEQKKKEKEDSGFRVSEEGEIPLQQGSNTDS YARDDLTQQQRVSDVVMQRRSHETESRLWQRARTQDRRGSESRMMFDGRTQWSHAPVLSS AYPVRPGEDNCLFYMKNHLCEWGSECCYNHPPLQEIPCRIGKKLDCKFFKAGACKRGSNC PFNHPKERDGDSLPMPQGRTPDLRRNDSGRRYNTESRSWPENKEKEVGQFRDHQDSKEDA QEVLLQQRPRDVEMRKRSRSPDFRASSSRGRVENKCQRRHGKELALFKRERLKKMNYDLI LFFVLFY	LRPSRLVGRSDERNGGFRVSEEGEIPTESRLWQRGSESRMMFVLSSAYPVYMKNHLCEEC CYNHKKLDCKFFKAGRGSPFNHPKERDGDSLPMPQGRTPDLRRNDSGRRYNTESRSWPES KEDAQELLQQRPRDVEMRKRSRSPDFRSSRGRVECRL
	AT1G32360.1	MSHHRRDSGGDVVHVIPTNNPPPDNWFPNLGDSAVWATEDDYNRAWAMNPDNTSGDNNGP PNKKTRGSPSSSSATTTSAASNRTKAIGKMFFKTKLCCKFRAGTCPYITNCNFAHTVEEL RRPPPNWQEIVAAHEEERSGGMGTPTVSVVEIPREEFQIPSLVSSTAESGRSFKGRHCKK FYTEEGCPYGESCTFLHDEASRNRESVAISLGPGGYGSGGGGGSGGGSVGGGGSSSNVVV LGGGGGSGSGSGIQILKPSNWKTRICNKWEITGYCPFGAKCHFAHGAAELHRFGGGLVEE EGKDGVSPNPDTKQTVQNPKGLSDTTTLLSPGVPHNADASYHTGVALQRASSAVTQKPGI RTHQKWKGPAKISRIYGDWIDDIE	VHVIPTNNPPPDNWFNRAWAMNPDNTKLCCKFRAITNCNFAHAHEEERSGTVSVVEIPRE EFQIKGRHCKKFTEEYGETFLHDGSGIQILKPSNWKTRICNKWEITGYCPFGAKCHFAHE GKDGVSKGLSDTTTLLSPGVPHNADASAVTQKPGTDW
	AT1G48195.1	MSEEKFPERPGEPECSYYLRTGNCYLKQNCKYHHPKNITPSEPQCTLNDKGLPLRPGQAI CPHYSRFGICRSGPTCKFDHFT	------------------------------------------MSEEKFPE---------- --------CSYYRTGLKQKYHHP------------------------------------- ------TPSEPQCTLNDKGLPLRPGQ-PHYSRFGC-
	AT1G66810.1	MEKLAASTVTDLACVTAINSSPPPLSPISEQSFNNKHQEEFAASFASLYNSIFSPESLSP SPPSSSSPPSRVDTTTEHRLLQAKLILEYDELNEHYELCLNRLQSLMTELDSLRHENDSL RFENSDLLKLIRISTSSSSSVSPPAPIHNRQFRHQISDSRSAKRNNQERNSLPKSISVRS QGYLKINHGFEASDLQTSQLSSNSVSSSQKVCVVQTKGEREALELEVYRQGMMKTELCNK WQETGACCYGDNCQFAHGIDELRPVIRHPRYKTEVCRMMVTGAMCPYGHRCHFRHSLTDQ ERMMMMMLTR	TAINSSPPPLSPISEASLYNSIFSPEPPSRV---TTEHRLLQELNEHYELMTELDSLRSL RFENVSPPAPIH---R--QFRHQRSQGYLKINHGFEASDLQTSQLSSNSVSSSQKVCVVV YRQGMMCCYGDNCQFAHGIDELRPVIRCRMMVTGCMM
	AT1G68200.1	MENKIAPFSYSGSSAGNSSSGGVVSSSLYSDQLYKSTRNIMQQRQDMVNREALCYTRLHE ASLEAEALRLENTELRSMNLRLKNELNSLIRSSIQNRFDHRSPLRMLSNLSIGGNDADEV ENQNRTVNRDDVNDKSPTSVMENEDLNRSSLPKSISVRSNGYSKASQGGGGAAAQSGKPR GTVTKPGTCGQVSTTQKVYVRGGGKKEDQEEEIEVEVYNQGMTKTELCNKWQETGTCPYG DHCQFAHGIKELRPVIRHPRYKTEVCRMVLAGDNCPYGHRCHFRHSLSEQEKLVAAGFKP KSSLKLIT	AGNSSSGGVVSSSLYMQQRQDMVNREALC--YTRLHEASLEARLENTELRKNELNSLIQN RFDH-RSPLRMLSIG-GNDEVENQGGGGAAAQSGKPRGTVTKPGTCGQVSTTQKVYVRGV YNQGMTCPYGDHCQFAHGIKELRPVIRCRMVLAGCKL
	AT1G75340.1	MRKELCRNFQRGSCRYGENCRFLHPQQAKPNNPFGFGTQNQQQQQQQQQQNSSNPFGFGV QSGGSSRPNQFQNTWSRTASTPTGGGAAASTQQTGKQTQPADHKCTDPAACKRVMQDDFK NERPMWKLTCYGHWKYFPCDVTGDISYEELRAVAYEEAKRGIPLQSIVERERNLQNSKIA EFENFLRNPYKGSVTANQSPFAATTPSIFPQSSQINSPSPAFSGFNQQTAFSNTNAGGLS SSGPPNAFASFNQQTTFPNTNAGGVSSSGPPNPFASFTQQSNNQQTAFSNTNAGGLSSSG PPNAFASFNKQPNAFSVNTPQPVPSGPSGFQTNPSTTFKPASFGPGPGFATTPQNNNIFG QSTPTPATNTSQNNQTAFNFNVPVASFTAPAIN…	CRNFQRGSCRYGENCGTQNQQQQQQQAASTQQTQPAACKRVMGHWKYFPCDISYEELRAV AYEEQNSKIAEFLRNYGSVTANQSSSGPPNAFASFNQQTTFPNTNAGGVSSSGPPNPFAS SSGPPNVNTPQPVPSGPSGFQTNPSTTGFATTPQNVP
	AT2G16485.1	MDSDSERASLESIKDNSECVHVSNEPNLTATCVDSSVGEEGVTDVNSSAAVSELVPPEQG EGALLNSVPEISERGIPVDVVSSVDGGGEENAAFNIQEIDSVGGDAAAVEEVPLKSSSVV GEGREEEAGASIVKEEDFVAEANLSGDRLEENKEVSMEEEPSSHELSVCEVNGVDSLNDE ENREVGEQIVCGSMGGEEIESDLESKKEKVDVIEEETTAQAASLVNAIEIPDDKEVACVA GFTEISSQDKGLDESGNGFLDEEPVKELQIGEGAKDLTDGDAKEGVDVTEDEMDIQVLKK SKEEEKVDSTTELEIETMRLEVHDVATEMSDKTVISSAVVTQFTGETSNDKETVMDDVKE DVDKDSEAGKSLDIHVPEATEEVDTDVNYGVGI…	FVAEANLSGDRLEENNDEENREVGEQPSCVDFFQCYTCMFSLASKQGTASHMRRGDRSIK RYNLGKKTTDYVLNLQSIRFSLKPKSNDSEKIWHYKDPSGKSQSEPNLGFAARIAPTTIP TKPSPQPSPSVLPSQSQPGFPPSDSWKQPQAPANSGW
	AT2G19810.1	MMIGESHRGFNPTVHIPPWPLSEDLTVSDIYGSPDGGSSMMEALAELQRYLPSNEPDPDS DPDLSGPDSPIDAYTCDHFRMYEFKVRRCARGRSHDWTECPYAHPGEKARRRDPRKFHYS GTACPEFRKGCCKRGDACEFSHGVFECWLHPARYRTQPCKDGGNCRRRVCFFAHSPDQIR VLPNQSPDRVDSFDVLSPTIRRAFQFSISPSSNSPPVSPRGDSDSSCSLLSRSLGSNLGN DVVASLRNLQLNKVKSSLSSSYNNQIGGYGSGFGSPRGSVLGPGFRSLPTTPTRPGFMNI WENGLEEEPAMERVESGRELRAQLFEKLSKENCMGRIEPDPDQGAGDTPDVGWVSDLVM	PWPLSEDLTVSDIYGQRYLPSNEPDPPDSPI--------RMY--------EFKVRRCAEC PYAHSGTACPEFRKGRGDEFSHGRVDSFDVLSPTIRRAFQFSPSSNSPPVSPRGDSDSSS LRNLQLIGGYGSGFGSPRGSVLGPGFRTTPTRPGNGR
	AT2G20280.1	MPPKQQPKADLAKKQKQVEDKTFGLKNKNKSKNVQKYVQSLKQSVQPKPDATKAAAKKKK EEEKAREQELNELFKVAISQPKVPVGVDPKSILCEFFKAGQCQKGFKCKFSHDLNIQRKG EKIDIYSDTRDEDGDMDEWDQETLEKVVESKKNEYNQNKPTDIVCKYFLDAVEKKQYGWF WSCPNGGKECHYRHALPPGYVLKSQMKALLEEESSKKLAVEDEIENERAKLQTATQMTPA LFMEWKRKKIAERDAGLAASQAERAKNDRMSGRELFLSNASLFVDDAEACEEYEREREQE ETEQKAKNKEAEAGTSKSSGDAEQSSKEVNEEEEDDDDDDDDLDMDELDELEASLSKTSI QIREPNDEGSS	EDKTFGLKNKNKSKNPDATKAAAKKKILCEFFKAGFKCKFSHIQRKGEKIRDEDGDMDQE TLEKTDIVCKYFVEKNGGHYRHAQMTPALFMEWKRKKIAERDAGLAASQAERAKNDRMSE ACEEYEEREQEETEQKAKNKEAEAGTSGDAEQSSVEL
	AT2G24830.1	MASEENNDLENLLDIQLIEQKESLSSIDEALLSDPSNPELLSVHEELLSAIKEVEEGLLH LKRARLLEEADIVLNGLNHDAGVKPEHLEPEKTEEKKDLDGSKCRFRHTDGRWYNGRIIG FEGSDSAKISFLTPTSESMMICKFFMQQRCRFGSSCRSSHGLDVPISSLKNYEQTEWKQL MVGSKIWAVSGSKYDIWRKAELESWDDELQVGGVVFRDDKSSAKLGSDSLALSEYAQMTD DDGEEEEEEDEQQSASDSEDSVSSDYDEGSPQGIGFLESTNLPRGVQTDTALFAKWENHT RGIASKMMASMGYREGMGLGVSGQGILNPILVKVLPAKRSLDYALEHIRNGECKSEKQKK KRSRGGKRKRGKKFAEAAKAAKQEEESKPDLFS…	LENLLDIQLIEQKESELLSVHEELLSPEKTEEKKGSKCRFRHGFEGSDSAFFMQQRCRSC RSSHKNYEQTEWMVGSGSKYD--EEEEDEQQSASDSEDSVSSDYDEGSPQGIGFLESTNN HTRGIAIRNGECKSEKQKKKRSRGGKRKAAKQEEKEY
	AT2G25900.1	MMIGENKNRPHPTIHIPQWDQINDPTATISSPFSSVNLNSVNDYPHSPSPYLDSFASLFR YLPSNELTNDSDSSSGDESSPLTDSFSSDEFRIYEFKIRRCARGRSHDWTECPFAHPGEK ARRRDPRKFHYSGTACPEFRKGSCRRGDSCEFSHGVFECWLHPSRYRTQPCKDGTSCRRR ICFFAHTTEQLRVLPCSLDPDLGFFSGLATSPTSILVSPSFSPPSESPPLSPSTGELIAS MRKMQLNGGGCSWSSPMRSAVRLPFSSSLRPIQAATWPRIREFEIEEAPAMEFVESGKEL RAEMYARLSRENSLG	TIHIPQWDQINDPTAPFSSVNLNSVN-----YLDASLFRYLPPLTDSFSSEFKIRRCAEC PFAHSGTACPEFRKGRGDEFSHGFFSGLATSPTSILVSPSFSPPSESPPLSPSTGELIAQ LNGGCSSSPMRSAVRLPFSSSLRPIQAREFEIEEAGK
	AT2G28450.1	METSSIEINELPLATKTQTPPASVEPIPMETSSIDELPSSDSNATDNIEAVGEKRKRADE DEKTNLESSDTKITTPSPWWKTSLCSYFRREASCSHGNECKYAHGEAELRMKPDNTWDPT SERGKKAKAMKMSEHEEKEEDEVLFTEQMMESIDGDEGGGGSVSVVDLSLSKCLVHLPNK WQSDELKKFLGEQGVLYKSAKKRRGMIVGFVTFENAEQLQSGVEILDGKTVNSSNLKIAD VLPRTFDKNDARKSVKSARDAVTPLAYLSYADQLEQKKTSIGQMLKKLARNARKACPNGN SLPQWVLTSRDRGGLACNLEGIIESPITNGYRNKCEFSVGLSLQGKPTVGFSLGSFCAGV TAVEEPVDCPNVSKIASQYASIFQKFIENSKFQ…	TPPASVEPIPMETSSEAVGEKRKRADSLCSYFRRGNECKYAHEHEEKEEDGMIVGFVTAE QLQSARKACPNGPQWYRNEFSVGTGSDEAEVATEFEELAKAQNHSGISNVAPPDAPLQVQ VNTVTAKQIPSTEEVADQNLPPSNTQVSLEPEKTPAV
	AT2G32930.1	MSETQQQVQNSTGSIRSPDKIEDTFRRMKVNEDNMEQSSPYPDRPGERDCQFFLRTGQCG YGNSCRYNHPLTNLPQGIIYYRDQLPERVGQPDCETGACKYGPTCKYHHPKDRNGAGPVL FNVLGLPMRQGEKPCPYYMQTGLCRFGVACKFHHPHPHSQPSNGHSAYAMSSFPSVGFPY ASGMTMVSLPPATYGAIPRPQVPQSQAYMPYMVAPSQGLLPPQGWATYMTASNPIYNMKT QLDSSSSASVAVTVTSHHHSFSERAECRFFMNTGTCKYGDDCKYSHPKERLLQSPPTLLN PIVLPARPGQPACGNFKAYGFCKFGANCKFDHSMLLNPYNNTGLAMSSLPTPYPYAPPVS TNLRISSPPSPSDMTTLSNGKPAAAEAQSLETE…	QQVQNSTGSIRSPDKTFRRMKVNEDNRDCQFFLRGNSCRYNHYYRDQLPEDCETGACKTC KYHHGEKPCPYYQTGFGVKFHHPVPQSQAYMPYMVAPSQGLLPPQGWATYMTASNPIYNS HHHSFSLLQSPPTLLNPIVLPARPGQPGNFKAYGCNT
	AT2G33835.1	MSDSDMDIDDDEVEQKVQVHTIVRESELFDKPPIQASNSHNDVKRHSVTTPLDEQSKIIK EQAFAQDNGTLPRFPAPGIPPRSFFTGGGGNEPEQKRAALPCKFFAKGWCFNGVSCKFLH VKENSNCTSQQLAENSMAGNGGIRSDLERRILDSREGVRVSQLSENGVTSLPTREDISFM NPQRVFSSMSFVNPPGSQRVFPFNNEMRFMPSFENIRRESLKQTYGADFTDNRSLVINNA NSFALRSSFVHEHRPSISSYLKTDMGSAGPAWTGSLSSSVPMNDRASTVGDFENGNSLSG SGSLPTLQGVAVSSDKGAEANTTSTKKKVSSDDWEPSEPFKASFTIPPYILPSSDALYDP FTDIENLGDRPLNDSLSSKGEHARKSSCQQKDG…	EQKVQVHTIVRESELKRHSVTTPLDELPCKFFAKGVSCKFLHILDSREGVENGVTSLPDI SFMNEMRFMPSFRREYGADFTDNSGSGSLPTLQGVAVSSDKVSSDDWEPSEPFKASFTIP LNDSLSGVATSVVDQNDTATPSKEISSKRIKPAGSGE
	AT2G35430.1	MSHRRDYGSDAVHVRITHDPPPENCFPNSGDSSVWATEDDYSRVWAINSDGAESPSKKTR SSSSSEIGKSFFKTKLCFKFRAGTCPYSASSCHFAHSAEELRLPPPPPPNWQETVTEASR NRESFAVSLGPRGNVAQTLKSPNWKTRICNKWQTTGYCPFGSHCHFAHGPSELHTFGGGL VEGECKIGTSATLDTKQRGQVDTVTSLVSPGVSSQRTSSAVTQKPNGVRTQRKWKGPDKI SRVYGDWIDDIE	THDPPPENCFPNSGDRVWAINSDGAEKLCFKFRAASSCHFAHNWQETVTESFAVSLGPAQ TLKSKTRICNKWTTGFGSHFAHGGGLVEGECKIGTSATLDT------------------K QRGQVDVSPGVSSQRTSSAVTQKPNGVKWKGPDKRDW
	AT2G40140.1	MCGAKSNLCSSKTLTEVEFMRQKSEDGASATCLLEFAACDDLSSFKREIEENPSVEIDES GFWYCRRVGSKKMGFEERTPLMVAAMYGSMEVLNYIIATGRSDVNRVCSDEKVTALHCAV SGCSVSIVEIIKILLDASASPNCVDANGNKPVDLLAKDSRFVPNQSRKAVEVLLTGIHGS VMEEEEEELKSVVTKYPADASLPDINEGVYGTDDFRMFSFKVKPCSRAYSHDWTECPFVH PGENARRRDPRKYPYTCVPCPEFRKGSCPKGDSCEYAHGVFESWLHPAQYRTRLCKDETG CARRVCFFAHRRDELRPVNASTGSAMVSPRSSNQSPEMSVMSPLTLGSSPMNSPMANGVP LSPRNGGLWQNRVNSLTPPPLQLNGSRLKSTLS…	TCLLEFAACDDLSSFGFWYCRRVGSKPNCVD--AAKDSRFVPSVVTKYPASFKVKPCSEC PFVHTCVPCPEFRKGKGDEYAHGSSNQSPEMSVMSPLTLGSSPMANGVPLSPRNGGLWQS RLKSTLYPSSPVRQPPPHGFESSAAMASAFAKRSFEW
	AT2G41900.1	MCCGSDRLNQIVSSRSSLPISFEEDNNLVTNTDMNHLTVETEDTFASLLELAANNDVEGV RLSIERDPSCVDEAGLWYGRQKGSKAMVNDYRTPLMVAATYGSIDVIKLIVSLTDADVNR ACGNDQTTALHCAASGGAVNAIQVVKLLLAAGADLNLLDAEGQRAGDVIVVPPKLEGVKL MLQELLSADGSSTAERNLRVVTNVPNRSSSPCHSPTGENGGSGSGSPLGSPFKLKSTEFK KEYPVDPSLPDIKNSIYATDEFRMYSFKVRPCSRAYSHDWTECPFVHPGENARRRDPRKF HYSCVPCPDFRKGACRRGDMCEYAHGVFECWLHPAQYRTRLCKDGTGCARRVCFFAHTPE ELRPLYASTGSAVPSPRSNADYAAALSLLPGSP…	FASLLELAANNDVEGGLWYGRQKGSKEGVKLLLSSSPCHSPTEFKKEYPVSFKVRPCSEC PFVHSCVPCPDFRKGRGDEYAHGSPSGVSVMSPLSPSAAGNALHLPGSNLQSSRLRSSLE YSNALSSPRNVVEPISPMSARVSMLAQSRELRTNPDW
	AT2G47850.1	MYARNPPLNGSQSAQAPDWTPADADTGLQESMWRLGLGSDSYPERPGAPDCAYYMRTGVC GYGNRCRYNHPRDRASVEATVRATGQYPERFGEPPCQFYLKTGTCKFGASCKFHHPKNAG GSMSHVPLNIYGYPVREGDNECSYYLKTGQCKFGITCKFHHPQPAGTTVPPPPASAPQFY PSVQSLMPDQYGGPSSSLRVARTLLPGSYMQGAYGPMLLTPGVVPIPGWSPYSAPVSPAL SPGAQHAVGATSLYGVTQLTSTTPSLPGVYPSLSSPTGVIQKEQAFPERPGEPECQYYLK TGDCKFGTSCKFHHPRDRVPPRANCVLSPIGLPLRPGVQRCTFYVQNGFCKFGSTCKFDH PMGTIRYNPSASSLADAPVAPYPVSSLLGALAA…	SAQAPDWTPADADTGSMWRLGLGSDSPDCAYYMRGNRCRYNHRATGQYPEYLKTGTCKSC KFHHGDNECSYYKTGFGIKFHHPGAYGPMLLTPGVVPIPGWPALSPGAQHAVGATSLYGP SLSSPTVPPRANCVLSPIGLPLRPGVQTFYVQNGCPS
	AT3G02830.1	MDFNAGVPMSSLSPLMNQDAMWQMNLSSDETMETGSYPERPGEPDCSYYIRTGLCRFGST CRFNHPRDRELVIATARMRGEYPERIGQPECEYYLKTGTCKFGVTCKFHHPRNKAGIAGR VSLNMLGYPLRSNEVDCAYFLRTGHCKFGGTCKFNHPQPQPTNMMVPTSGQQSYPWSRAS FIASPRWQDPSSYASLIMPQGVVPVQGWNPYSGQLGSVSPSGTGNDQNYRNLQQNETIES GSQSQGSFSGYNPGSSVPLGGYYALPRENVFPERPGQPECQFYMKTGDCKFGTVCKFHHP RDRQAPPPDCLLSSIGLPLRPGEPLCVFYTRYGICKFGPSCKFDHPMRVFTYDNTASETD EVVETSTGKSRRLSVSETRQAATTSSGKDTTID…	-MDFNAGVPMSSLSPAMWQMNLSSDEPDCSYYIRGSTCRFNHRMRGEYPEYLKTGTCKTC KFHHNEVDCAYFRTGFGGKFNHPSSYASLIMPQGVVPVQGWSPSGTGNDQNYRNLQQNEP GSSVLGQAPPPDCLLSSIGLPLRPGEPVFYTRYGCNT
	AT3G06410.1	MERYGRPGEEGSRSDPSLEWTSHGGETAVEAPMWRLGLSGGGGGGGGGESYPERPDEPDC IYYLRTGVCGYGSRCRFNHPRDRGAVIGGVRGEAGALPERMGHPVCQHFMRTGTCKFGAS CKYHHPRQGGGGGSVAPVSLSYLGYPLRPGEKECSYYLRTGQCKFGLTCRFNHPVPLAVQ GPPQQPQQQQPQPQPQLQTIYPTLQSQSIPSSQQYGLVLTRPSFLTGSYLQSPYGPPMVL PPGMVPYSGWNPYQASLSAMPSPGTQPSIGSSSIYGLTPLSPSATAYTGTYQSVPSSNST SKEFPQRPDQPECQYFMRTGDCKFGSSCRYHHPVDAVPPKTGIVLSSIGLPLRPGVAQCT HFAQHGICKFGPACKFDHSMSSSLSYSPSASSL…	SDPSLEWTSHGGETAPMWRLGLSGGGPDCIYYLRGSRCRFNHGEAGALPEFMRTGTCKSC KYHHGEKECSYYRTGFGLRFNHPPYGPPMVLPPGMVPYSGWAMPSPGTQPSIGSSSIYGP SSNSTSVPPKTGIVLSSIGLPLRPGVATHFAQHGCSY
	AT3G08505.1	MSDRILCKFFVHGSCLKGENCEFSHDSKDPPNNVCTFYQKRICLYGSRCRYDHVRAASNL PLSSDSESLDRSISTTPSRHLQQQGDNNDGDKSSNVYCIHPREYPICSFAAAGDCPRGNQ CPHMHGDLCNTCGKKCLHPFRPEEREEHTKECEKKQKHIEALKQSQDIECSVCLDRILSK ATPGERKFGLLTECDHPFCIQCIRNWRSSAPVSGMDVNSTLRACPICRKLSYFVVPSVVW YSSPEEKKEIIDIYKAKLRSIDCKHFNFGNGNCPFGASCFYKHAYSDGHLEEVVLRHLGS QEGETVITDSIRLSEFLGGLQIF	CKFFVHGSCLKGENCEFSHDSKDPPNNVCTFYQKGSRCRYDHRAASNLPLDRSISTTPSR HLQQEYPICSFAAAGRGNPHMHGSKATPGERKFGLLTECDHPFCIQCIRNWRSSAPVSGP ICRKSYVVPSVVWYSSPEEKKEIIDIYKHFNFGNCEV
	AT3G12130.1	MDTRKRGRPEAGSFNSNGGGYKKSKQEMESYSTGLGSKSKPCTKFFSTSGCPFGENCHFL HYVPGGYNAVSQMTNMGPPIPQVSRNMQGSGNGGRFSGRGESGPGHVSNFGDSATARFSV DASLAGAIIGKGGVSSKQICRQTGVKLSIQDHERDPNLKNIVLEGTLEQISEASAMVKDL IGRLNSAAKKPPGGGLGGGGGMGSEGKPHPGSNFKTKICERFSKGNCTFGDRCHFAHGEA ELRKSGIV	KRGRPEAGSFNSNGGESYSTGLGSKSKPCTKFFSGENCHFLH--------YVPGGYNAVS QMTNMGPPIPQVMQG-GNRFS--RFSVDASLAGAIIGKGGVICRQTGVKLSIQDHERDPS EASAMVPPGGGLGGGGGMGSEGKPHPGERFSKGNCGI
	AT3G12680.1	MAHRQLYSYALQPSYAAAASTVSPAPPPPQQPLPPKTGLSSLYGSSADHYFPDTTYRFLA RDGSEALSNYSGTLASSSSMYHHLPNTTASHLAYPQLLQHQEVAWPPGVEVPGAASAVEP LPPGVKRTSEALYYPTLLGAHNTIGQTEAWYTTDYFTKRPKLESTSHLPIYPQRAGEKDC THYMQTRTCKFGESCRFDHPIWVPEGGIPDWKEAPVVPNEEYPERPGEPDCPYYIKTQRC KYGSKCKFNHPREEAAVSVETQDSLPERPSEPMCTFYMKTGKCKFGLSCKFHHPKDIQLP SSSQDIGSSVGLTSEPDATNNPHVTFTPALYHNSKGLPVRSGEVDCPFYLKTGSCKYGAT CRYNHPERTAFIPQAAGVNYSLVSSNTANLNLG…	PPKTGLSSLYGSSADSEALSNYSGTLKDCTHYMQGESCRFDHVPNEEYPEYIKTQRCKKC KFNHSEPMCTFYKTGFGLKFHHPVRSGEVDCPFYLKTGSCKIPQAAGVNYSLVSSNTANP TLGVISAPQQPNVKLSLAGYPRREGALPYYMKTGCKT
	AT3G19360.1	MDSSYSDSRPMFVQSPYGGWNQTQMIDSMANPMNNEQGDLHSLSESQSQSQPSQQLQPAL KRPRLVDDNLFNPASSFPQPSSSNPWMVPSLNPPPVNKGTANIFYKTRMCAKFRAGTCRN GELCNFAHGIEDLRQPPSNWQEIVGPPPAGQDRERERERERERERPSLAPVVNNNWEDDQ KIILRMKLCRKFCFGEECPYGDRCNFIHEDLSKFREDSGKLRESSVISVGATAADQPSDT ASNLIEVNRQGSIPVPAPMNNGGVVKTVYWKTRLCMKFDITGQCPFGDKCHFAHGQAELH NSVGRVEGEAMNAVASVNKQAVVPANEAFAMKPITQVTADSSGLNEEGRRKKCLLKWSDS KKINRIYGDWIDDLPVGQKSTKPVES	YGGWNQTQMIDSMANQSQSQPSQQLQRMCAKFRAGELCNFAHPPAGQDRERERERPSLNN NWEDRMKLCRKFFGEYGDNFIHEMNNGGVVKTVYWKTRLCMKFDITGQCPFGDKCHFAHE AMNAVASVNKQAVVPANEAFAMKPITQLNEEGRRCDW
	AT3G21810.1	MSGSSMYKTKLCILFNKTGDCSRPNCTFAHGNAELRRPGESSFTGRRHNMDSDLRDRRHN MDSDLRDRLGRQFSPERRPSLDRSGRRVQRFSGHDNSMPFENRRDKDYRENRRFDERRDY AGGLKVGNRIEDRAEDGRNKFHGYNNVLEEQLKDVEMDVKMLTDDKLRLEASVERKAHEV DILTSRIQELETQLDREKDECRRITSSSKKFVKEYNRFLRAQDDLKRSEARLQKLGNQLS TYLAGSEGNNRDVGLDIVSDEETNGRNLRTACDPHNELQNTSSLSRKKHYVDQYTTKEPV EDGLIGRGEEEKVENEKKRPPCWNMLSSKSYSEEESGAWNDEDTINRSSSKEDNWKRRRF SIGTSATDKVILSTSMAAREFDDVAESEEENPE…	LRRPGESSFTGRRHNLRDRLGRQFSPDERRDYAGGNRIEDRAVLEEQLKDMLTDDKLRVE RKAHEKDECRRI---FVKEYN--NNRDVGLDIVSDEETNGRNLRTACDPHNELQNTSSLP VEDGLIEEESGAWNDEDTINRSSSKEDGTSATDKLPE
	AT3G44785.1	MVEHLASIYGTEKDRVNCPFYFKIGVCRNGDRCSRLYTKPSISPTLLLSNTYQQGRLKQF LDPVQSREKDPKKKF	MVEHLASIYGTEKDR-----------VNCPFYFKGDRCSRLYTKPSISPTLLLSNTYQLK QFLDSREKDPKK---F-------------------------------------------- -------------------------------------
	AT3G48440.1	MVNSEEIADGFEPKPVSRSYSGDSSHDRSLSDLNHAAEDLSDKLKNVGLNEVTKEQSEKM MSVSESNGGLDSNAVVTINQEEEEEEEDRDGYGYGDGWSENESENVYPVRPGAEDCSFYM RTGSCKFGSSCKFNHPLARKFQIARDNKVREKEDDGGKLGLIDCKYYFRTGGCKYGETCR FNHTIPKSGLASAPELNFLGLPLRPGEVECPYYMRNGSCKYGAECKFNHPDPTTIGGTDS PSFRGNNGVSIGTFSPKATFQASSTSWSSPRHVNGTSPFIPVMLSQTHGVTSQNPEWNGY QASVYSSERGVFSPSTTYLMNNSSAETSMLLSQYRHQMPAEEFPERPDQPECSYYMKTGD CKFKFNCKYHHPKNRLPKLPPYALNDKGLPLRP…	RSYSGDSSHDRSLSDGLNEVTKEQSEEDCSFYMRGSSCKFNHNKVREKEDYFRTGGCKTC RFNHGEVECPYYRNGYGAKFNHPVNGTSPFIPVMLSQTHGVSQNPEWNGYQASVYSSERQ YRHQMPLPKLPPYALNDKGLPLRPDQNTYYSRYGCES
	AT3G51120.1	MENQQKQLQQGVPELASLAGREESSVRGIDLMRVDQCEEIGVNQVPALSVPASTVAGAVA VPMSNEQEVKVIDEAAPIKRKRGRPPRAQANTPLHIRPPPPPPKKEDKEEDVCFICFDGG DLVLCDRRNCPKAYHPACIKRDEAFFRTTAKWNCGWHICGTCQKASSYMCYTCTFSVCKR CIKDADYVIVRGNMGLCGTCIKPIMLIENIAQGDNEAVKVDFDDKLSWEYLFKVYWLCLK EELSLTVDELTRANNPWKEVPNTAPKVESQNDHTNNRALDVAVNGTKRRRTSDSPTLPNK LDGKNPSNILKKAPGDTSWATKELLEFVSFMKNGDTSVLSQFDVQGLLLDYIKKKNLRDP LQKSQVLCDQMLVKLFGKQRVGHFEMLKLLESH…	QQGVPELASLAGREESVPASTVAGAVPACIKFFRCYTCTFSVNTAPKVESFMKNGDTSLL DYIKGAKTTDVMLNLQSIKLNHLGKDDEESEIWHYRDPTGKRTGADVNCLQKNQMPVNTP QVSCPATTTSSVVVMEQNGLPSSPTSTARMSLTPCLL
	AT3G55980.1	MCSGPKSNLCSSRTLTEIESRQKEEETMLLLEFAACDDLDSFKREVEEKGLDLDESGLWY CRRVGSKKMGLEERTPLMVAAMYGSIKVLTFIVSTGKSDVNRACGEERVTPLHCAVAGCS VNMIEVINVLLDASALVNSVDANGNQPLDVFVRVSRFVASPRRKAVELLLRGGGVGGLID EAVEEEIKIVSKYPADASLPDINEGVYGSDEFRMYSFKVKPCSRAYSHDWTECAFVHPGE NARRRDPRKYPYTCVPCPEFRKGSCPKGDSCEYAHGVFESWLHPAQYKTRLCKDETGCAR KVCFFAHKREEMRPVNASTGSAVAQSPFSSLEMMPGLSPLAYSSGVSTPPVSPMANGVPS SPRNGGSWQNRVNTLTPPALQLNGGSRLKSTLS…	TMLLLEFAACDDLDSGLWYCRRVGSKQPLDVFVRRKAVELLLKIVSKYPASFKVKPCSEC AFVHTCVPCPEFRKGKGDEYAHGSPFSSLEMMPGLSPLAYSSPMANGVPSSPRNGGSWQS ARDIMEQPPSQHGFESSAAAAVAVMKAPATQAAPNEW
	AT4G25440.1	MDLDMNGGNKRVFQRLGGGSNRPTTDSNQKVCFHWRAGRCNRYPCPYLHRELPGPGSGPV AASSNKRVADESGFAGPSHRRGPGFSGTANNWGRFGGNRTVTKTEKLCKFWVDGNCPYGD KCRYLHCWSKGDSFSLLTQLDGHQKVVTGIALPSGSDKLYTASKDETVRIWDCASGQCTG VLNLGGEVGCIISEGPWLLVGMPNLVKAWNIQNNADLSLNGPVGQVYSLVVGTDLLFAGT QDGSILVWRYNSTTSCFDPAASLLGHTLAVVSLYVGANRLYSGAMDNSIKVWSLDNLQCI QTLTEHTSVVMSLICWDQFLLSCSLDNTVKIWAATEGGNLEVTYTHKEEYGVLALCGVHD AEAKPVLLCSCNDNSLHLYDLPSFTERGKILAK…	LGGGSNRPTTDSNQKPYLHRELPGPGKLCKFWVDGDKCRYLHTQLDGHQKVVTGIALPDK LYTAASGQCTGVNLG-GEIISEGGTQDGSILVWRYNSTTSCGHTLAVVSLYVGANRLYSE HTSVMSDNTVKIWAATEGGNLEVTYTHGVHDAEAVSF
	AT4G29190.1	MMIGETRRTYPTVEIPPWPVLEELTTSEFFSPVMNSPDCSMLEALAGLQRYLPSNEPDPE SYPDLLGPDSPIDAYSCDHFRMYDFKVRRCARGRSHDWTECPYAHPGEKARRRDPRKYHY SGTACPDFRKGGCKKGDSCEFAHGVFECWLHPARYRTQPCKDGGNCLRKICFFAHSPDQL RFLHTRSPDRVDSFDVSSPIRARAFQLSISPVSGSPPMSPRADSESSPMTQSLSRSLGSC SINDVVPSFRNLQFNSVKSFPRNNPLFGFGSPRGSILGPGFQSLPTTPTRPGNLDIWEYG LEEEPVMERVVESGRELREKMREKLHKENCMDRVAQDPDQNLGEAPDVGWVSDLLM	TVEIPPWPVLEELTT-SEFFSPVMNSPDCSMLEA--LQRYLPSPIDAYSCDFKVRRCAEC PYAHSGTACPDFRKGKGDEFAHGVDSFDVSSPIRARAFQLSISPVSGSPPMSPRADSESR SLGSSISFPRNNPLGSPRGSILGPGFQTTPTRPGDGR
	AT5G06420.1	MEPFVVKENIVASASSPMKKRRIDHTESADGSAINASNSSSIGGNDTVMNMAEFGNDNSN NQESQQVCTFFKKPTKSKNIRKRTIDADEEDGDSKSESSILQNLKKVAKPDSNLYFSSGP STRTSGAPERPVFHYDSSKEIQVQNDSGATATLETETDFNQDARAIRERVLKKADHALKG NKKKASDEKLYKGIHGYTDHKAGFRREQTISSEKAGGSHGPLRASAHIRVSARFDYQPDI CKDYKETGYCGYGDSCKFLHDRGDYKPGWQIEKEWEEAEKVRKRNKAMGVEDDDDEADKD SDEDENALPFACFICREPFLDPVVTKCKHYFCEHCALKHHTKNKKCFVCNQPTMGIFNAA HEIKKRMAEERSKAEQGL	HTESADGSAINASNSGNDNSNNQESQPDSNLYFSGAPERPVFLKKADHALGYTDHKAGEQ TISSQPDICKDYETGYGDKFLHDKEWEEAEKVRKRNKAMGVEDDDDEADKDSDEDENALP FLDPVV-TKCKHYFCEHCALKHHTKNKNQPTMGIAER
	AT5G06770.1	MDARKRGRPEAAASHNSNGGFKRSKQEMESISTGLGSKSKPCTKFFSTSGCPFGDNCHFL HYVPGGYNAAAQMTNLRPPVSQVSRNMQGSGGPGGRFSGRGDPGSGPVSIFGASTSKISV DASLAGAIIGKGGIHSKQICRETGAKLSIKDHERDPNLKIIELEGTFEQINVASGMVREL IGRLGSVKKPQGIGGPEGKPHPGSNYKTKICDRYSKGNCTYGDRCHFAHGESELRRSGIA	KRGRPEAAASHNSNGESISTGLGSKSKPCTKFFSGDNCHFLH--------YVPGGYNAMT NLRP--------GSG-GPRFS--KISVDASLAGAIIGKGGIICRETGAKLSIKDHERDPT FEQINVSVKKPQGIGGPEGKPHPGSNYDRYSKGNCGI
	AT5G07500.1	MLKSASPMAFYDIGEQQYSTFGYILSKPGNAGAYEIDPSIPNIDDAIYGSDEFRMYAYKI KRCPRTRSHDWTECPYAHRGEKATRRDPRRYTYCAVACPAFRNGACHRGDSCEFAHGVFE YWLHPARYRTRACNAGNLCQRKVCFFAHAPEQLRQSEGKHRCRYAYRPVRARGGGNGDGV TMRMDDEGYDTSRSPVRSGKDDLDSNEEKVLLKCWSRMSIVDDHYEPSDLDLDLSHFDWI SELVD	EQQYSTFGYILSKPGAYEIDPSIPNIDDAIY---GSDEFRMY--------AYKIKRCPEC PYAHCAVACPAFRNGRGDEFAHGHRCRYAYRPVRARGGGNG------------------D GVTMRM----DDEGYDTSRSPVRSGKDSNEEKVLCDL
	AT5G12850.1	MCGLAKKLDIEDTLTSLSDQENESLAKPMNDAAEWEHSFSALLEFAADNDVEGFRRQLSD VSCINQMGLWYRRQRFVRRMVLEQRTPLMVASLYGSLDVVKFILSFPEAELNLSCGPDKS TALHCAASGASVNSLDVVKLLLSVGADPNIPDAHGNRPVDVLVVSPHAPGLRTILEEILK KDEIISEDLHASSSSLGSSFRSLSSSPDNGSSLLSLDSVSSPTKPHGTDVTFASEKKEYP IDPSLPDIKSGIYSTDEFRMFSFKIRPCSRAYSHDWTECPFAHPGENARRRDPRKFHYTC VPCPDFKKGSCKQGDMCEYAHGVFECWLHPAQYRTRLCKDGMGCNRRVCFFAHANEELRP LYPSTGSGLPSPRASSAVSASTMDMASVLNMLP…	FSALLEFAADNDVEGGLWYRRQRFVREEILKISEGSSFRSLSSEKKEYPISFKIRPCSEC PFAHTCVPCPDFKKGQGDEYAHGSPRASSAVSASTMDMASVSPSAAQHSFTPPISPSGNS NIQLSRQSMLSPIKTNLMSSPKNVEQHQLHSRSLRDW
	AT5G16540.1	MDFDSISRESTFLSPLLNQNAMWQMNLGSDDTMGVDGSYPERHGEPDCAYYIRTGLCRFG STCRFNHPHDRKLVIATARIKGEYPERIGQPECEFYLKTGTCKFGVTCKFHHPRNKAGID GSVSVNVLSYPLRPNEDDCSYFLRIGQCKFGGTCKFNHPQTQSTNLMVSVRGSPVYSALQ SLTGQPSYSWSRTSFVANPPRLQDPSGFASGSQGGLFSSGFHSGNSVPLGFYALPRENVF PERPGQPECQFYMKTGDCKFGTVCKFHHPRDRQTPPPDCVLSSVGLPLRPGEPLCVFYSR YGICKFGPSCKFDHPMRVFTYNNNTASPSPSSSLHQETAITTELRNLLVSSSVEAKPTSL PETTSAKDTIVDAQH	SRESTFLSPLLNQNA-MWQMNLGSDDPDCAYYIRGSTCRFNHRIKGEYPEYLKTGTCKTC KFHHNEDDCSYFRIGFGGKFNHPSRTSFVANPPRLQDPSGFASGSQGGLFSSGFHSGNSP RENVPEQTPPPDCVLSSVGLPLRPGEPVFYSRYGCNN
	AT5G18550.1	MERYGGAGEDESRSDPSHEWSAQGTETGIEASMWRLGLRGGGGGGETFPERPDEPDCIYY LRTGVCGYGSRCRFNHPRNRAPVLGGLRTEAGEFPERMGQPVCQHFMRTGTCKFGASCKY HHPRQGGGGDSVTPVSLNYMGFPLRPGEKECSYFMRTGQCKFGSTCRYHHPVPPGVQAPS QQQQQQLSAGPTMYPSLQSQTVPSSQQYGVVLARPQLLPGSYVQSPYGYGQMVLPPGMVP YSGWNPYQASVSAMPSPGTQPSMGTSSVYGITPLSPSAPAYQSGPSSTGVSNKEQTFPQR PEQPECQYFMRTGDCKFGTSCRFHHPMEAASPEASTLSHIGLPLRPGAVPCTHFAQHGIC KFGPACKFDHSLGSSSLSYSPSPSSLTDMPVAP…	SDPSHEWSAQGTETGSMWRLGLRGGGPDCIYYLRGSRCRFNHTEAGEFPEFMRTGTCKSC KYHHGEKECSYFRTGFGSRYHHPYGYGQMVLPPGMVPYSGWAMPSPGTQPSMGTSSVYGP SSTGVSAASPEASTLSHIGLPLRPGAVTHFAQHGCSY
	AT5G26749.1	MPSGKYYCDYCEKEFQDTQVARKRHLQSKPHLRAKALWYSSSSSDLVNPQVSNFATKGLC NRFITSNFCPFGDSCRYFHPNNNTGSTGFTNNTQLRVDMLNQQHIQGSTLNRDFVSGRPG TGWFDLPPSLKPPPEQGYPQLPFIDWG	---------------GKYYCDYCEKE-----FQDTQVARKRH---------LQSKPHLAL WYSSTKGLCNRFTSNFGDRYFHPGFTNNTQLRVDMLNQQHIQGSTLNRDFVSGR-----P GTGWFD-LPPSLKPPPEQGYPQLPFID----------
	AT5G40880.1	MGHQSSWMKQTVIDSVVQSSKVGVFSMFSMDYKAPRKYSHGRNFGVARQQDFAADIVTRR PYAPYDNGMKKGPNKLSRNLVWTSKEYKSPEGNRPRQNAANGSAKPQVIGTGHRVSNQPR KNAVYGPRSSSLSDTRGCGPRLNGSPKKSVCNFWKDGNCKKGEKCQFLHSWSCFPGLAMV AALEGHKNDIKGIALPQGSDKLFSVSGDGTLLIWDCNSGQCVRSINLQAEAGSLISEGPW VFLGLPNAVKAFNVQNSKDVHLEGVVGQVHAMTAANGMLFAGTSSGSILVWKATDSESDP FKYLTSLEGHHSGEVTCFVVGGEVLYSGSVDKTIKVWDLNTLQCRMTLKQHIGTVTSLLC WDKCLISSSLDGTIKLWACSENESLKVVQTRKQ…	FGVARQQDFAADIVTLVWTSKEYKSPSVCNFWKDGEKCQFLHAALEGHKNDIKGIALPDK LFSVNSGQCVRSQAE-GSLISEGKATDSESDPFKYLTSLEGHHSGEVTCFVVGGEVLYSQ HIGTTSDGTIKLWACSENESLKVVQTRGMHDAEAISF
	AT5G44260.1	MDVEHHKSGHISRPTVDIPPRKLLSSAKSPSSVSSPLRDYKEQKDYCYDSDSEDPYAGDH FRMYEFKIRRCTRSRSHDWTDCPFSHPGEKARRRDPRRFHYTGEVCPEFSRHGDCSRGDE CGFAHGVFECWLHPSRYRTEACKDGKHCKRKVCFFAHSPRQLRVLPPSPENHISGGCGGS PSSSPASVLSNKNNRCCLFCSHSPTSTLLNLSRSPSSSPPLSPADKADAFSRLSRRRTAV LNELISSLDSLSLTEALAASSSSPVTMPISTATMIASSNLSSNHHHHRLPPWLDVGDRDL QLQQSSPLRFALSPSSTPSYLHGQLQPPPSSFFGDEFTPRGGRLSDFSVAAAAAAQARDK NSFEVGSSGDLDLGWVNDLLT	TVDIPPRKLLSSAKSDYCYDSDSEDP-----YA-GDHFRMY---------EFKIRRCTDC PFSHTGEVCPEFRHGRGDGFAHGGGCGGSPSSSPASVLSNKSHSPTSTLLNLSRSPSSSR RRTALNHHRLPPWL--DVGDRDLQLQQRFALSPSPEF
	AT5G49200.1	MDYKAPRRYYSHGVVARQQDFATDIVTRRRPYVPYDRPNKFSRSLVWTSKEYKSPEGNNM PRTNDVSPKPPVLGLARKNAACGPMRSSSLRKWVCKYWKDGKCKRGEQCQFLHSWSCFPG LAMVASLEGHNKELKGIALPEGSDKLFSVSIDGTLRVWDCNSGQCVHSINLDAEAGSLIS EGPWVFLGLPNAIKAFNVQTSQDLHLQAAGVVGQVNAMTIANGMLFAGTSSGSILVWKAT TDSESDPFKYLTSLEGHSGEVTCFAVGGQMLYSGSVDKTIKMWDLNTLQCIMTLKQHTGT VTSLLCWDKCLISSSLDGTIKVWAYSENGILKVVQTRRQEQSSVHALSGMHDAEAKPIIF CSYQNGTVGIFDLPSFQERGRMFSTHTIATLTI…	VARQQDFATDIVTRRLVWTSKEYKSPWVCKYWKDGEQCQFLHASLEGHNKELKGIALPDK LFSVNSGQCVHSDAE-GSLISEGGTSSGSILVWKATTDSESGHSGEVTCFAVGGQMLYSQ HTGTTSDGTIKVWAYSENGILKVVQTRGMHDAEAISF
	AT5G51980.1	MDFDLNGGNKRVFNRLGGGGGSTRPMAPTDTRQKVCFHWRAGRCNRSPCPYLHRELPGPG PGQGQGPGYTNKRVAEESGFAGPSHRRGPGFNGNSSSSWGRFGGNRTVTKTEKVCNFWVD GNCTYGDKCRYLHCWSKGESFALLTQLDGHEKLVSGIALPSGSDKLYTGSKDETLRVWDC ASGQCTGVLKLGGEIGCVLSEGPWLLVGMPNLVKAWNIETNADQSLSGPVGQVYSLVVGT DLLFAGTQDGSILAWRYNAATNCFEPSASLTGHTLAVVTLYVGANRLYSGSMDKTIKVWS LDNLQCIQTLTDHSSVVMSLICWDQFLLSCSLDNTVKIWAAIEGGNLEVTYTHKEEHGVL ALCGVHDAEAKPVLLCACNDNTLRLYDLPSFTE…	GGSTRPMAPTDTRQKPYLHRELPGPGKVCNFWVDGDKCRYLHTQLDGHEKLVSGIALPDK LYTGASGQCTGVKLG-GEVLSEGGTQDGSILAWRYNAATNCGHTLAVVTLYVGANRLYSD HSSVMSDNTVKIWAAIEGGNLEVTYTHGVHDAEAVSF
	AT5G58620.1	MGVDELSHLKFSLLLESSACNDLSGFKSLVEEEGLESIDGSGLWYGRRLGSKKMGFEERT PLMIAALFGSKEVVDYIISTGLVDVNRSCGSDGATALHCAVSGLSANSLEIVTLLLKGSA NPDSCDAYGNKPGDVIFPCLSPVFSARMKVLERLLKGNDDLNEVNGQEESEPEVEVEVEV SPPRGSERKEYPVDPTLPDIKNGVYGTDEFRMYAFKIKPCSRAYSHDWTECPFVHPGENA RRRDPRKYHYSCVPCPEFRKGSCSRGDTCEYAHGIFECWLHPAQYRTRLCKDETNCSRRV CFFAHKPEELRPLYPSTGSGVPSPRSSFSSCNSSTAFDMGPISPLPIGATTTPPLSPNGV SSPIGGGKTWMNWPNITPPALQLPGSRLKSALN…	FSLLLESSACNDLSGGLWYGRRLGSKDSCDAYGNSARMKVLESERKEYPVAFKIKPCSEC PFVHSCVPCPEFRKGRGDEYAHGPRSSFSSCNSSTAFDMGPPLSPNGVSSPIGGGKTWMS RLKSALSVINPQLHSNSLSSSPVGANSAEFAKQRSDW
	AT5G63260.2	MSKPEETSDPNPTGPDPSRSSSDEVTVTVADRAPSDLNHVSEELSDQLRNVGLDDSAKEL SVPISVPQGNVETDSRALFGSDQKEEEEGSEKRMMMVYPVRPDSEDCSFYMRTGSCKYGS SCKFNHPVRRKLQDLKFLGSMRTRNGKEYIGRERVRERDEDVENPKLMECKYYFRTGGCK YGESCRFSHMKEHNSPASVPELNFLGLPIRPGEKECPFYMRNGSCKFGSDCKFNHPDPTA IGGVDSPLYRGNNGGSFSPKAPSQASSTSWSSTRHMNGTGTAPFIPSMFPHSRGVTPQAS DWNGYQASSAYPPERSPLAPSSYQVNNSLAETSSFSQYQHQMSVEEFPERPDQPECTYYL KTGDCKFKYKCKYHHPKNRLPKQAAFSFNDKGL…	SDEVTVTVADRAPSDGLDDSAKELSVEDCSFYMRGSSCKFNHRERDEDVEYFRTGGCKSC RFSHGEKECPFYRNGFGSKFNHPIPSMFPHSRGVTPQASDWNGYQASSAYPPERSPLAPQ YQHQMSLPKQAAFSFNDKGLPLRPDQSTHYSRYGCSS
Solanum lycopersicum	Solyc12g017410.1.1	MANQLYGYNPSGTAGIVAANTRSMEDYLSKDKTLLSSSTYFGSTAYSSYQTDTYSPTASR IPGYGPPGVDVTQPAAVTDSYFSSLKRSSSNALYHQALLGAHNTIGQAEAWCSANPLAKR PRFESASNLSIYPQRPGEKDCAHYMQTRTCKFGDSCKFDHPIWVPEGGIPNWKEVPVSTE SLPERPGEPDCPYFVKTKKCKFGDRCKFNHPKDNTAHLFQGSVQNPGVSDLPERPSEQQC TFYMKTGTCKFGATCKFHHPRDIQLPSPTQKNGSVGKLGSANYEMTEDVNLVKPLSVAAL LHNSKGLPIRPGEVDCPFYLKTGSCKYGGTCRYSHPERNGVGIGPALVASPATHWNIGMV NPAASLFQNFDPRLTHTMLGVLPPVYPQRPGQV…	EDYLSKDKTLLSSSTSPTASRIPGYGKDCAHYMQGDSCKFDHVSTESLPEFVKTKKCKRC KFNHSEQQCTFYKTGFGAKFHHPIRPGEVDCPFYLKTGSCKNGVGIGPALVASPATHWNP RLTHTMDVQQPNVKLTLAGLPRREGAVPYYMKTGCMT
	Solyc11g008900.1.1	MDFDAGISLSVTEGPSSLSPSLDQDTLWQMNLRSRDSIESGHYPVREGEPDCSYYIRTGL CRFGSTCRFNHPPNRKLAIATARMKGEYPERIGQPECQYFLKTGTCKFGATCKFHHPKDK AGIAGRVTLNVMGYPLRPNESECAYYMRTGQCKFGSTCKFHHPQPSNMMVSLRGSPVYPP VPSATTPGQLSYPLSRGSFIPGARWQGPSGYTPLIVPQGVVSVPGFAYSGQMGSVSSPEG QGQTAGNNQVYGTSRSSDPVAMGSQAVTSPYRQASGPMGYYALQEENVFPERPGQPECQF YMKTGDCKFGAVCRFHHPRERLIPPPDCLLSPIGLPLRPGEPLCIFYSRYGICKFGPSCK FDHPMTVFTYSIAASSATDAPTVQRLLGSSSGT…	-MDFDAGISLSVTEGTLWQMNLRSRDPDCSYYIRGSTCRFNHRMKGEYPEFLKTGTCKTC KFHHNESECAYYRTGFGSKFHHPSGYTPLIVPQGVVSVPGFVSSPEGQGQTAGNNQVYGP YRQASGLIPPPDCLLSPIGLPLRPGEPIFYSRYGCIA
	Solyc09g074640.2.1	MELYGPSSGSNGSQSDHQSEWVSVEQETGLDGSMQKLGLFGREVYPERPGVPDCSYYLRN GSCGYGPNCRFNHPSDRDRRSGGKMQLGGVEFPERMGEPICQYFLRTGTCKFGVSCKFHH PRNFGGSLSNIPLNTYGYPLRMGEIECTYYLKTGHCKFGITCKFHHPQPAGMSVPAPARP FYPTVQSLPAPPEECNSALTGLRVARPPILPGSYVPSAYGPVLLHPGVVTIQNWSPYSGP VSPALSPGVHPSAGLTSVYGMSQLASSPHAFAGPYSPLPPAASPSSKTQKGKSFPERPGQ SICQYYVKTGDCKFGSSCKFHHPPDWIASKTNCAISPIGLPLRPGVQPCSFYLLKGFCKF GSACKFDHPMGTVQYSSSASSLPDLQVAPYMLR…	SDHQSEWVSVEQETGSMQKLGLFGREPDCSYYLRGPNCRFNHLGGVEFPEFLRTGTCKSC KFHHGEIECTYYKTGFGIKFHHPSAYGPVLLHPGVVTIQNWPALSPGVHPSAGLTSVYGP LPPAASIASKTNCAISPIGLPLRPGVQSFYLLKGCSS
	Solyc01g067550.2.1	MERYSGTQAMEGEPVDPVSEWAVPGGETGLEEPMWQLSLGTGPEPYPERPNEPDCIYYLR TGFCGYGVRCRFNHPRDRTSVLGAMRATGGEYPERVGQPVCQYYMRTGMCKFGASCKYHH PRQGGVSPAPVTVNVYGYPLRPGEKECSYFVKTGQCKFGVTCKFNHPLPAGAQVPAPAAG PGSGPGPLTAPAAVPAPHIYPPAVQSPSVQSAQQYGVVSGNWPVARPTLLPGSYIPGTYG SMLLPPGMVPLPGWTPYPAPVNPVPSPSTQLAAAAGPMYGLSQLSPSAPAYTGPYLSVPS SAGPSSSSQKEHAFPERPGLQECQYYMKYGDCKYGSSCRYHHPPEWSGPKTSFILSAMGL PLRPGAPVCSHFAQNGVCKFGPSCKFDHPMGLT…	VDPVSEWAVPGGETGPMWQLSLGTGPPDCIYYLRGVRCRFNHATGGEYPEYMRTGMCKSC KYHHGEKECSYFKTGFGVKFNHPGTYGSMLLPPGMVPLPGWPVPSPSTQLAAAAGPMYGP SSAGPSSGPKTSFILSAMGLPLRPGAPSHFAQNGCSS
	Solyc06g008740.2.1	MELYGGSHSDRQSEWVPVGPETGLEESMRRLGLWRREPYPERSGTSNCSFYMRTGSCGYG AKCRYNHPPDRSSVGAVLLESSEYPERIGEPTCQYYLRTATCKFGASCKFHHPRNLGGSL SNISLNVYGYPLHPEERECSYYLKTGQCKFGITCKFHHPDHAEVSAPVTARPFYPTSPSL PVPPEEYNSTSTSSRVAGPQLLPGPYVPGTYGPVLLHPGVVTIQNWSTYSGPVSPALSPG AQPSAGMATIYGMPQLASSTAAFAAPYSPLHSAAGPSSSALRENRFPERPGQPVCQYYMK TGDCKFGSSCKFHHPADWIASKTDCTFSPLGLPLRPGVQSCSFYMQRGFCKFGGTCKFDH PMGTVRYSPSASSLPDIPNAP	SDRQSEWVPVGPETGGLW--------SNCSFYMRGAKCRYNHLESSEYPEYLRTATCKSC KFHHEERECSYYKTGFGIKFHHPGTYGPVLLHPGVVTIQNWPALSPGAQPSAGMATIYGP SSSAREIASKTDCTFSPLGLPLRPGVQSFYMQRGCPS
	Solyc03g111580.2.1	MEAIEQHQNHNQLPDQTEEFGIQSQNSETLLLSSDLNFQNPDQNQPKADENDDDDEMAMQ AICEELKNLVLSQVLDEDGRNKDLHRLDREESGKLKEKLEDELGNVEGNDDGWGYVGEYG YDQYDEDGDENRSGSRNDNEIDGENENGYEGDSKEAGFNANRINKRKINYPLRPDAQDCP YYMKTGMCKFGSNCKFNHPSRRRIQGTKEKGKQREDSQERPGQIECKYYLTSGGCKYGKA CKFNHSREKGAISPIVEFNFLGLPIRPGERECPYYMRTGSCKYGSNCRFHHPDPTTVAGA DLSSGHNNTGAVPVQAASHSSASSWSPPRALNDTAPYVPNMYPPTQGTASPNIEWNGYQA PAYPTSEKRLPTPPAYAMNNPAKTNFYPLSQQS…	FQNPDQNQPKADENDDGRNKDLHRLDQDCPYYMKGSNCKFNHKQREDSQEYLTSGGCKAC KFNHGERECPYYRTGYGSRFHHPVPNMYPPTQGTASPNIEWEKRLPTPPAYAMNNPAKTP ERPGPEISKANSSTLNDKGLPLRPDQTSFYSRYGCSA
	Solyc06g071860.2.1	MEAIQSPYMHNLSQPTLDKQYLGFDPQPPDTASFSSEPNFQNPSRDLPEVEEDEFDDDDE IALQIIFKEVQNLVLNQAFSEARAKGGVYESAMVKSGSEDEKDVRMIGEELQNLVVDQAF SEERAKGDINEGNGREEVGNEYGGNRYEDGAGWSENVNVIDVKNEKGGEVISREWGFDND EDGDYSWSESGIVVDVENEKAGDAGSKEWGFDDYEDGDLSWTGNEIDVVNESGSMAGSKE WGFNANGRRLSYPLRPDAVDCAYYMKTGTCQYGLNCKFNHPSRRQNQQWAMEKGKQKDES EERAGLIECKYYLTEGGCKYGNACKYSHSKGKGAISPVLDFNFLGLPIRQGEKDCPFYMR TGSCKYGSSCRFHHPDPSTVTGNNPSLGYNNGG…	LPEVEEDEFDDDDEIGVYESAMVKSGVDCAYYMKGLNCKFNHKQKDESEEYLTEGGCKAC KYSHGEKDCPFYRTGYGSRFHHPVPVVYSANQGILPLSPEWKSLPTPPAFTVKDPATKTP ERPGPDSLTNPPSVLNDKGLPLRPGQASFYSRYGCAS
	Solyc06g054620.2.1	MFRRDQSTDDVPVTEQASSNEETGLEEPMRQLSVGTEAGSYPERPNEPDCIYYLRNGICG YGSRCRFNHPRDRSLAVGERRATGGEYPERAGQYVCQYYMRTGMCRFGASCKYHHPRQGE ESPSLVIHNIFGYPLRPNEKECAHYMKTGHCKFGIICKFNHPQPTGVQVPASAAGPFPLP AVVPPPATYPELRPLPVDSAEQYGIITGNWPVIGPALLSDSYTPDTYGPMFFPPEVVPVS DWTHYLGSTSPVQYQTTQSAAGAGPVPCQSSHSAAGTGPVPSQTTQSAAGAGPIYGHTGL SASAPAYASPYASLTASRGASSSIQDGLAFPERPGQPECHYYMKYGDCKFGSSCKYQHPP ESSGSKAALILRAMGLPPDL	DVPVTEQASSNEETGPMRQLSVGTEAPDCIYYLRGSRCRFNHATGGEYPEYMRTGMCRSC KYHHNEKECAHYKTGFGIKFNHPDTYGPMFFPPEVVPVSDWTHYLGSTSPVQYQTTQSAA GTGPPSSRGASSSIQDGLAFPERPGQPHYYMKYGCAL
	Solyc10g078750.1.1	MDFRKRSRNGAGSNFNGGLKKSKPEMDSLSGGIGSKTKPCTKFFSIAGCPFGESCHFLHH VPGGYNAVAQMMNLGSAPASRNVAAPPMSNGNAPAVKTKLCNKFNTAEGCKFGDACNFAH GEWQIGKPIVPSQEDPRAMGVGPAPSRFGGRTEPAVSGPASSFGTTATAKISVDASLAGA IIGKGGVNSKQICRQTGAKLAIREHETDTNLRNIELEGTFEQISQASAMVRELINSLGPV GGPGRDPAGRGGPAPPMNNYKTKLCENFAKGSCTFGDRCHFAHGDAEMRKTGV	FRKRSRNGAGSNFNGDSLSGGIGSKTKPCTKFFSGESCHFLHHVPGGYNAMMNLGSAPNV AAPPKTKLCNKFTAEFGDNFAHGKISVDASLAGAIIGKGGVICRQTGAKLAIREHETDTT FEQISQPVGGPGRDPAGRGGPAPPMNNENFAKGSC--
	Solyc10g080480.1.1	MDYRKRTRNDVGANVNGGVKKYKPEVDSISGGVGSKSKPCTKFFSTAGCPFGESCHFLHY VPGGYSAATQMMKLTPAPSLRNAAAPPYSNGNAPSLKTKLCNRFSTAEGCKFGDKCNYAH GEWELGKPTIPSQEDPRAMGFGSMPGRFGGGRVESAASFGTSATAKISVDASLAGAIIGK GGVNSKQICRQTGAKLAIRDHETDANLRNIELEGTFEQISQASAMVRELINSLGPVGGGG RTHGNSGGAAPPMNNLKTKLCENFAKGSCTFGDRCHFAHGAAELRKTGE	YRKRTRNDVGANVNGDSISGGVGSKSKPCTKFFSGESCHFLHYVPGGYSALTPAPSLRAP PYSNKTKLCNRFTAEFGDNYAHGKISVDASLAGAIIGKGGVICRQTGAKLAIRDHETDAT FEQISQPVGGGGRTHGNSGGAAPPMNNENFAKGSC--
	Solyc11g070070.1.1	MTFSDQPQQPVPSHFMQMPFVGGDAEDVWSHSSMNHELFESYSQFEHAPPFKRMREFDSN SPNSAAFSAINSRVNPPNLPGSKGTSHIFYKTRMCAKFLEGTCRNGEHCTFAHGVEDLRE PPPNWQDLVREKDRGAENWNDDQKIIHRMKICKKFYNGEECPYGDKCNFLHERPPKFKTD MPRHRESSAISIGTTGNRCDTELIEISKHGNADSDAVRIKPVYWKTKICSKWETTGQCPF RDRCHFAHGQSELQMPTGRVEMDMLTNSGPITPRPFSVQPVDSSSATTLVNASMQEEKEE KKIHKWKLSKKISRIYGDWIDDLVPPHLHPDNADN	PSHFMQMPFVGGDAEYSQFEHAPPFKRMCAKFLEGEHCTFAHDLREPPPNEKDRGAENDQ KIIHRMKICKKFNGEYGDNFLHEDSDAVRIKPVYWKTKICSKWETTGQCPFRDRCHFAHT GRVE--DMLTNSGPITPRPFSVQPVDSSMQEEKEKDW
	Solyc02g086430.2.1	MGVNRDTQISDPRPPNIRQGSVVEPNRPERRNTERVSLPKSISVRSSGYLKLKAQGGNTG GPSQAKARQKSTVPPLTESQQRVYVPGSKKEEEALEFDVYNQGMLKTELCNKWQETGTCP YGENCQFAHGITELRPVIRHPRYKTEVCRMVLAGDMCPYGHRCHFRHSLTEEERRTGPGL F	PPNIRQGSVVE----KSISVRSSGYL-----KLKGNTGGPSQRQKSTVPPVYVPGSKKAL EFDVKTELCNKWETGYGEQFAHG------------------------------------R HPRYKT---------------------RMVLAGDCTE
	Solyc06g054600.2.1	MLVVPGYDLQYYMRTGMCKFGASCKYHHPRQGEESPSLNEKECAHYMKTGHCKFGITCKF NHPQPAGVQVPALAAGPFPLPAAVPPPATYPELQPLPPVDSAEQYGMVTGFYLSSAIPNY SICSWSRSSAMPNFSLCSWSRSSLWSYTNICFSTCLRKPICISYCFSWCFKQHPGWTCIS GKTWAA	--------------------------MLVVP---GYDLQY----------YMRTGMCKSC KYHHNEKECAHYKTGFGIKFNHPLAAGPFPLPAAVPPPATYPELQPLPPVDSAEQYGMVP NYSISWWSRSSLWSYTNICFSTCLRKPISY----CTW
	Solyc06g072720.2.1	MDFTGEAGFAGGNVIPDSTAGVGGYDSWGPNFSDQAVWATEDDYKAWNSGPYCETPSNSS QDGRHSQNRSGSEPPNKKSRNVQDSDARIIVTSSSKAIGKMFFKTKLCCKFRAGVCPYVT NCNFAHGIEELRKPPPNWQEIVAAHENERGVMVELREEHQIPILSSPDLRGESQRSAKGR HCKKFYTEEGCPYGDSCTFLHDEQSRSRESVAISVTPTVGGFGNNATGATQKPSNWKTRI CNKWETTGYCPFGSKCHFAHGVAELNKFGGGPAETDGKDYVSVPPELKQGGVPSRATEST VPSTIPALHTDVYHLGQGVQVQRPTGIADRPGQRFFQKWKGPDKISKIYGDWIDDIE	IPDSTAGVGGYDSWGKAWNSGPYCETKLCCKFRAVTNCNFAHREEHQIPIFYTEEGCPSC TFLHKTRICNKWTTGFGSHFAHGDGKDYVSVPPELKQGG--VPSRATESTVPSTIPA--L HTDVYH-LGQGVQVQRPTGIADRPGQRKWKGPDKKDW
	Solyc10g038000.1.1	MSERVLCKFFAHGACLKGDHCEFSHDWNNPSNNVCTYYQKGACAYGSRCRYDHVKLSRSQ PSAQSSAQPQQCLLSSSTPINVSPGMGAHNADVLPGICTEYLASSRPYDASSQSAWNQKS ELQDALEIDDMIELNSDNPADRSICAFAAAGNCPRGEKCPRVHGDLCPTCGKHCLHPFRP EEREEHIKTCENKQKHLDLLKRSQEIECSVCLERVLSKSTAAERKFGILSECDHPFCVSC IRNWRGSSSSGMDVNSALRACPICRKLSYFVIPSVIWYFTKEEKEEIVDNYKNKLRSIDC KHFDFGNGTCPFGTSCFYKHQHRDGRVEEVVLRHLGSEDGSTVIAKNIRLSDFLRNFEIR	CKFFAHGACLKGDHCHDWNNPSN---NVCTYYQKGSRCRYDHAQPQQCLLDVLPGICTSR PYDADRSICAFAAAGRGEPRVHGSKSTAAERKFGILSECDHSCIRNWRGSSSSGMDVNSR KLSY--VIPSVIWYFTKEEKEEIVDNYKHFDFGNCEV
	Solyc05g008670.2.1	MLFPPAGLLLDDSQPSTETTVTPVLTPRFRQNHSSQLLIDQHYQQDLMDRHNRVLSQLLE TEKKTLALRQENINLKMVNFNLNNRLSLLLKASSDYGPSSSLGLDNGLRRMHVGVGHEEE TSSDGHSWEDVVADRHLSPTSVMDSGRADGVDRVLLPKSISVRSNGYLKTNHAAGGSRPH NRTKSSSVNTAQRVYVKGGSKKEEEPLELDVYNQGMFKTELCNKWQETGACPYGENCQFA HGIEELRPVLRHPRYKTEVCRMVLNGDPCPYGHRCHFRHSLTDKEKLMRSLNSKMRSN	STETTVTPVLTPRFRLMDRHNRVLSQ-----LLETEKKTLALMVNFNLNNLLLKASSDSS SLGLTSSDGHSWVAD---RHLSPNHAAGGSRPHNRTKSSSV--NTAQRVYVKGGSKKEEV YNQGMFCPYGENCQFAHGIEELRPVLRCRMVLNGCMR
	Solyc01g073940.2.1	MEFGRKRRGGGAFGSSGGMKKSRDVSESFTTGVGSKSKPCMKFYSTSGCSFGAGCHFLHY VPGYTAMSQLSNMGSNPAPPFGRNSASFSDGPGPAMKSKFCSKFNTAEGCRFGDRCHFAH GEMEIGKQVRPAYDDFQAKGPPSGFSGYLEPSQPGLAATNFGASATTTISVDASLAGNII GKSGVNSKHICLVTGVKLFIREHETDTNKRNVELQGTFDQINQARAMVRELISNISTPTG GLKNAAPFSRGPPGPLKTKMCANFSKGLCTFGEKCHFAHGPSELQKPLT	FGRKRRGGGAFGSSGESFTTGVGSKSKPCMKFYSGAGCHFLH-YVPGYTAMGSNPAPPSA SFSDKSKFCSKFTAEFGDHFAHGTISVDASLAGNIIGKSGVICLVTGVKLFIREHETDTN QARAMVPTGGLKNAAPFSRGPPGPLKTANFSKGLCLT
	Solyc01g014850.2.1	MFFSGCPFGEGCHFLHYVPGGLKAVTQMLGSNPALPAAPRNSIAPPSFPDGSSSPVVKTR LCTKFNTAEGCKFGDQCRFAHGDWELGRPAAPLHEESHGMFQMHGRYGSRPETNPTGLGA AASFGSSATAKISVDASLAGRIIGKGGVNSKHICRVTGAKFSIRDNESDPNLRNIELEGT IDQIEQASRMVRELIQSVTTSAAPPMKNSSSSVTSNYKTKICENFTKSTCTFGEKCHFAH GAEELRKSGP	--------------------------SGCPF---GEGCHFLHQMLGSNPASIAPPSFPSS PVVK-TRLCTKFTAEFGDRFAHGKISVDASLAGRIIGKGGVICRVTGAKFSIRDNESDPD QIEQASMVRELIQSVTTSAAPPMKNSSENFTKSTC--
	Solyc03g116410.1.1	MAQEGNRPICTRFQRWGNCSYGERCRYVHTAGGSTYGPLQGGGYDQSYVEEGKSAYRESA AITIVSGGNEVKNKSYSDNVEPKSSVDFRTRMKTRLCNSWERDGSCFFGARCQFAHGRAE LQGYGSSNPLVSSSNAGISAPAKKVAPNEVGSSAPAERRFKWNDVRKISQVYGDWIE	--------MAQEGNR-----------PICTRFQRGERCRYVHGYDQSYVETIVSGGNEVK NKSYKTRLCNSWRDGFGAQFAHGGYGSSNPLVSSSNAGISA------------------P AKKV----------APNEVGSSAPAERKWNDVRKQDW
	Solyc01g087030.2.1	MSRRVLCKFFVNGACLKGEYCEFSHHWKDPPNNVCTYYQKGLCAYGNRCRYRHVKVSEQH SLPSSSAPAQHLFSASPPTTLSPGMLADGTGILSGISSEYLASGRPFYPPNQPVWSENSE HHDAAVIDNIVELKRMNPADRSICSLAAAGKCPREEQCPYIHGDLCPICAKNCLHPFRPQ EREEHIRICEKRQKRLELLKHSQEIECSVCLERVLSKTTAAERKFGILFECDHPFCISCI RNWRSGTPSSGVDINSTFRTCPICRKLSYFVIPSVTWFSTKEEKQIILDSYKAKLRSIDC KHYDFGNGTCPFGNSCFYKHQYRDGHLEEVVPRHLGHENGRTLIAKNIRLSDLLGNLRRR	CKFFVNGACLKGEYCHHWKDPPN---NVCTYYQKGNRCRYRHMLADGTGIYLASGRPFQP VWSEDRSICSLAAAGREEPYIHGSKTTAAERKFGILFECDHPFCISCIRNWRSGTPSSGP ICRKSYVIPSVTWFSTKEEKQIILDSYKHYDFGNCEV
	Solyc03g063200.2.1	MEIRKRNRNESGFNGNAGFKKAKPEMDSLSSGIGSKSKPCTKFFSTVGCSFGENCHFLHY VPGGYNVVAKMMNIAPSPASPIPSGNTPAVKTKICSKFNTAEGCKFGDKCRFAHGEWEIG KPIVPSPRAMGVGPIPDRFGGRRESPVASFAHLLADRSQTGNP	RKRNRNESGFNGNAGDSLSSGIGSKSKPCTKFFSGENCHFLHYVPGGYNVMMNIAPSPAS PIPSKTKICSKFTAEFGDRFAHGKPIVPSPRAMGVGPIPDR----------------FGS FAHLAD--------RSQTGNP----------------
	Solyc04g064800.2.1	MVSSFHFSLHRYVFLGIIEPQILSVCFHHSSWMGENAKKRKSLWDAEEESPPKYEEWGPP KPENSWQSKSRSGWSSGDNVTGTEDLRKDNYHYKSMSPAFERRERRSNSHSPDNGRSRSR SRGRGRGEGRSRSRSRGRDKFRTRSRSRSRDRGSMRVQNRSRSPHNTKRDPYASGDRRAS LHISSQVCRNFAAGNCRRGSDCRFIHLDSASHRDEGHSEDNLSERLGSRPERGHISRYND SEGPGYQSRDMLPDMHHLEDELNRNRSRGTITCRNFVKSNCRWGASCRFSHDGASGDYYD KGTRSTSFEHGQDNQATRTGKSLCEYFAAGKCYKDNCEFSHDATSRNHEIRPLDDIGEQV HQMESCPASMIKKLEEGLQEAQLQSVLNPSGPS…	KPENSWQSKSRSGWSYHYKSMSPAFEQVCRNFAAGSDCRFIHSEGPGYQSNFVKSNCRSC RFSHGKSLCEYFAAGYKDEFSHDQTNPEMRVLDNYHPPDGLELNTSGNFKLPPDNSFYLP ELGNNDPGTMNLHGKVEEGSGNKDEKVIEFVKEIPDK
	Solyc01g008170.2.1	MVGPTPPSTEVPVPASAPPPAPVQLSAEEEAVKSNTDCVYFLASPLTCKKGSECEYRHSD MARLNPRDCWYWLNGNCLNPKCAFRHPPLDGILEAQAPTAMGFSAAYKVSVAPMPQVPYA SSKQDVPCIFFQQGICRKGDKCGFMHAPSFVSNNPTQPPVSTASSETSTVTKAFDGVEKS VQGTKLSQTNALKPCELSKPVIKLGIHLTKKDNTFDEKVLPSNSVINREHSRNKPPSAPP TNGISFSAPNRKQQPIGIDDHNSMQYKDDEISREPSPGFDVLVDDELRGSDYYHGEDHYG GRRENVGRNEYDMGDSADYDSVADIDQDMYPDVREYDSYDRLQGQYAWEQHIASSERIPG GSAHSERRRYDTVDSPEHVEISDLRHRLSKHRR…	YFLASPLTCKKGSECWYWLNGNCLNPVPCIFFQQGDKCGFMHQTNALKPCTFDEKVLPVI NREHSREPSPGFVDDLGSDYYHGRRYDTVDSPEHVEISDLRHRRGNGLKSVIGHDFSSEP SHDSSLVRRDIINVNNSDFLRPKSLAESNEQQPPRKR
	Solyc04g064770.1.1	MSPAFERQSNSHSPDNGRAQSRRYVGRARGRSRGRGERRSRSRSRGRDKFRTRSRSRSRD KGSMRVQNRSRSPHNSKRDPYASADRRTGLHMYSKVCRNFAVGNCRRGSQCWFFHPDAAI HRDGGNLEDNLSERLGSRPERGHISRYNDSEGLGYQSRDKLPYLHNLEDELHRNQSRGRI TCRNFVKGDCRWGASCRFSHDSPSGDNYEKGTQSESFNYVQGNQATRTGKLLCEYFAAGK CYKDNCKFSHDATSRNHEIRPSNDNSGHRFDGTNIWLDGPKWDNETRPSELVKASGWDES VVRTDTSIIVLTDGTNEKPDHHFENKNKAWEIEPQFINSDTERGVSPHRGSASHLNALNI TESSVTQSFANAQGLHLISQASDLNLESASTHV…	NGRAQSRRYVGRARGGRDKFRTRSRSKVCRNFAVGSQCWFFHSEGLGYQSNFVKGDCRSC RFSHGKLLCEYFAAGYKDKFSHDLNITESSVTQSFANAQGLNDRDGVHHVHLPGQSFSGV FLPVPSYHPPDGLELNTSGNIKLPPDNQMNQTSTPGK
	Solyc02g082110.2.1	MNQYTDYKAGLRREHTISSEKAGGAHGPLRASAHIRVSARFDYQPDICKDYKETGYCGYG DSCKFMHDRGDYKSGWQMEREWDEAEKERKRKLALGMLNEDDEDAEKSDEDDDDDALPFA CFICREPFVDPVMTKCKHYFCEHCALKHHAKNKKCYVCNQPTLGIFNTAFEIRKRMAAQG K	AGLRREHTISSEKAG-------------------GAHGPLRA--------SAHIRVSA-- RFDYQPDICKDYETGYGDKFMHDREWDEAEKERKRKLALGM------------------L NEDD--DAEKSDEDDDDDALPFACFICPFVDPVMCCN
	Solyc07g053750.1.1	MEGLCAELHHHKFHPSHQLYKKSLRDIDIPPRKLLSRRATLSSIDHVVSDVQFMDSPKSE SDAQFQKFLPYNSLDDDDDADPYSSDHFRMYEFKVRRCTRSRSHDWTDCPFAHPGEKARR RDPRRFHYSGTVCSEFRKGNCSRGDNCEFAHGVFECWLHPTRYRTEACKDGKNCKRKICF FAHTPRQLRVLPPGCYESGSSPKNLNSEKKYRNLNHCCVFCHSVSASPTSTLIGMSHISP PMSPSLSPPLSPANRNQFSSPISRYSERFGSVEASSSGMCQLDPSGLMSYKDALTELVSS LEAMNVNHEPNSSAAASTHSHSVNFDGNLPWLDVNFNNSSYDDQQQFLLSPSTPSPSPIS NSRTKFYAREFPSASPVSSSRLSFVEELNNNNG…	CAELHHHKFHPSHQLLSRRATLSSIDSDVQFMDSESDAQFQKDDADPYSSEFKVRRCTDC PFAHSGTVCSEFRKGRGDEFAHGSGSSPKNLNSEKKYRNLNHCCVFCHSVSASPTSTLIP LSPARNASSSGMCQLDPSGLMSYKDALVNHEPNSANN
	Solyc04g008550.2.1	MVGPTPPQKLQIQPPPSSTPAVAPSAEEEALKRNTDCVYFLASPLTCKKGSECEYRHSDV ARLNPRDCYYWLNGSCLNPKCAFRHPPLDGLLGAQVTTPKGSSAPPVASVAPTPNVPYGS SKQGVPCIFFQQGFCLKGDRCPFFHAPLFGSNKAPPHPVSTASASTEKTNFKAFGGLEKC VQEKTFFQTNIWKSGELSVQAQPVEKLKTPLPKNNAVFNGNVLPSTPVIDVAHNRHKPKS VPPPNGNPVGRSNRVQQSARFDDHSNFQNKDDEISRELSPGFDVLVDDELRVADVDQDMY HDGYGHDSHDRLPGRSGRVQHRTSSERVQGESAHLERRRYGRAHSPEDVRESDLRHRLSK HNRVNGLRSVISQDYASEKHVEDRGYRSSRRDR…	YFLASPLTCKKGSECYYWLNGSCLNPVPCIFFQQGDRCPFFHWKSGELSVVFNGNVLPVI DVAHSRELSPGFVDDLQDMYHDGRRYGRAHSPEDVRESDLRHNRVNGLRSVISQDYASEP YVPSHDIRRDVSENDSNFSGPRSLAELQNIDEQQGKR
	Solyc03g026350.2.1	MEMDGSKRVFQRLGPSSQGDTSNNKQQKVCFHWRAGRCNRFPCPFLHRELPGPPQQQQHA AGNGMSSSKRPHGFSDDNRGSGMRRNPNFNNTWGRTAAGGGAVVRKTEKVCNYWVKGNCT YGNTCRYLHSWTTGDCFTLLTTLEGHQKVVTGIALPSGSDKLYSGSTDKSVRVWDCQSGQ CAGVVNFDGEVGSMLSEGPWIFVGLTNLVKAWNTQTGTDLSLNGPVGQVYALVVGNDMLL AGTEDGILAWKYNGSTNNFDPIKALTGHSHHVVSLVVGANRLYSGSMDNSIRVWNLETLE CLQILTDHTSVVMSVLCWDQFLLSCSLDKTIKVWAANDSGNLEVTYTHQEDCGVLTLCGM HDSEAKPVLLCSRNDNTIRVYDLPSFSERGKIF…	GPSSQGDTSNNKQQKPFLHRELPGPPKVCNYWVKGNTCRYLHTTLEGHQKVVTGIALPDK LYSGQSGQCAGVDGE-GSMLSEGAGTEDGILAWKYNGSTNNGHSHHVVSLVVGANRLYSD HTSVMSDKTIKVWAANDSGNLEVTYTHGMHDSEAVSF
	Solyc01g100990.2.1	MPLGKYYCDYCDKEFQDTAAARRRHLQGVQHQRAKALWYDSLRNPQLFNDPDSFGKGVCN HFVRTGYCQYGDSCKYYHPKQNPQTVNQTGLPPGENSREGFHSSSQPFGSASFPGDVFRE KAGASLSNLPPSLRPPPEGGYPPLPFVEWG	---------------GKYYCDYCDKE-----FQDAARRRHLQ--------GVQHQRAKAL WYDSGKGVCNHFRTGYGDKYYHPKQNPQTVNQTGLPPGENS-----REGFHSSSQPFGSR EKAGSLNLPPSLRPPPEGGYPPLPFVE----------
	Solyc12g009390.1.1	MPPRKEPCRNFMRGSCQYGERCKFLHAAQQQPKPNPFGFGSQSTNFQSTNMQQTKSNPFG FGVQSNSQPRGSSDLGLKQNQYKPFENKWTRSATTNSSSSRQTDNQPVAPNHTCTDAESC RRQIVEDFNNEKPLWLLTCYGHRKNGPCDITGDVSYEELRAVAYDDAKRGQSLMSIVERE RSQVNSKVAEFENLLQNPYASSSTSALNAQSPFPGATPSASLSAQSPFPGATPSASSPFP GAAPNASLSAQSPFPGAAPNALSSAQSSFPPSASSFSQLGTILNTGTSTPPTSTFGQPSL PGNSFKTSNSSGVNAFSFGNTSTSGSFGFGTQVPTQSYQNPSTPSSIFASSGRNLFSTST TSPHFANPSGGQLPTTSQGLFPVATSPVSINLT…	---------------------MPPRKEPCRNFMRGERCKFLHSNPFGFGVDLGLKQNQEN KWTRNQPVAPNHDAERQIDFNNEVERERSQVNSKVAEFENLTSALNAQSPFPGATPSASP FPGAPNNTGTSTPPTSTFGQPSLPGNSNAFSFGNTSS
	Solyc06g082010.2.1	MQELREVQTLFMCSGSGSEVCSTELAMEGKIQKQKELVPDFSLLLELSASDDIRNFQKAV EEEGHDINEVGLWYVRRVGVKKMGYEERTPLMVAATFGSKQVLSYMLEKGCVDVNQACGS DRATALHCAISGGSAALLEVVKLLVDASADVNLVDSNGKRAVDLISGQSCCLNSRRKILE HLLGGSSTDEVIDQIISEQAEEQLLLTPTVSKFGIEKKEYPVDPSLPDIKNGIYGTDDFR MYIFKVKPCSRAYSHDWTECPFVHPGENARRRDPSKYHYSCVPCPDFRKGTCQRGDSCEY AHGIFECWLHPAQYRTRMCKDETNCNRRVCFFAHKPEELRPLYPSTGSAVLSPRSYSSGA SSLDITSITPLALGSPSVMVPPTSTPPMSPSAG…	FSLLLELSASDDIRNGLWYVRRVGVKLVDASLVDGQSCCLNSIEKKEYPVIFKVKPCSEC PFVHSCVPCPDFRKGRGDEYAHGRSYSSGASSLDITSITPLVPPTSTPPMSPSAGASSVN ARDMIGGLSLDAASQSPKGMQMRQNMNSSQSSPSTDW
	Solyc01g087170.2.1	MKGITKLTVETEDSFSSLLELAANNDLEGFKRSVELDASAIDEVGLWLVRKKGAKQIVNE ERTPLMVAATYGSLDVLKLIISNPVVDVNRACGPNKWTALHCAASSGSVNVIDAVKLLLS AGGDPNVEDANGQRPADVIVVPPKLPGTRASLEKLLLNNSSDGSVGDCKLTVSVATSDAS SPILSSSPENGSPCSSLESSSSPMASKFSDLPANSAREKKEYPIDPSLPDIQNSIYSTDE FRMFSFKVRPCSRAYSHDWTECPFVHPGENARRRDPRKYHYSCVPCPEFRKGACRRGDMC EYAHGVFECWLHPAQYRTRLCKDGTSCARRICFFAHTTEELRPLYVSTGSAVPSPRSAAS AASVMDMAAALNLFPGSPSAHSVMSPSAFNQPM…	FSSLLELAANNDLEGGLWLVRKKGAKGDCKLATSGSPCSSLEREKKEYPISFKVRPCSEC PFVHSCVPCPEFRKGRGDEYAHGSTGSAVPSPRSAASAASVMDMAAALNLFPGSPSAHSP TANG--SHPSAPWPQPNVPTLHLPGSN--------RS
	Solyc10g079120.1.1	MNMNHLTVETEDTLASLLEIASNNDIDAFKRWIEHDLSSINEVGMWYGRQKGTRQMVLEH RTPLMVAAMYGSIDVLKLILSLAGVDVNRSCGRDNSTALHCAASGGSLNAVEAIKLLLEA GADPNVKDAYGYRPLDVLVTSLKDHTIKSCLENLLKTDGMGDCNLRVSMASSNSNSPPLS PSLGNISPSSASDTTSSPRSAKSTDLPVPSPPEKKEYPIDPSLPDIKNSIYSTDEFRMFS FKIKPCSRAYSHDWTECPFVHPGENARRRDPRKYHYSCVPCPEFRKGACRRGDMCEYAHG VFECWLHPAQYRTRLCKDGTNCDRRVCFFAHMQEELRPLYMSTGSAVLSPRSNASAANAM DFAAAMGLIPGSPSSVSVMSPSPFTPPMSPSAN…	LASLLEIASNNDIDAGMWYGRQKGTRKSCLELLKMGDCNLRVPEKKEYPISFKIKPCSEC PFVHSCVPCPEFRKGRGDEYAHGSPRSNASAANAMDFAAAMSPSPFTPPMSPSANGVANN ARDIPAFGVPSSRSMSPRGMEPISPMSSMLAQGDHDW
	Solyc05g009350.2.1	MENSQIGALKPLQNLYPLPPRRRLLMSKTYSTLLQILSDCRSTDSTTDKQKLDDNDSSKL GKENEVGKSVDHHLIRSENLLGTGPAHNESNNLVEQQGSGDRNEGNSRYGYGDFTRARMQ VDSDLSNHTSNAVEGDRGDFITNDIIDTNGLVHKTLGCNYQMVKEPGNRCSTHETEVKEP DLIRPVELDKDSSIDDVSAAIESCFGADAIADISQPAEFSGEKMDVSETHLSEEMKHGLR VKEVELETLISSAGAAESSVHVPMGEEMEEGEAFGDFMVFDESDYDILKRIGNEKKDGAD ESPADISGREEFAFDVHVDAPQRKDAYASSSIDAVDEDNTFVGGEFIRKFSEEPQDNVEK VFHSKDVETRKVCVYDTILDSENDAKQVGGDMK…	SSKLGKENEVGKSVDHNESNNLVEQQKVCVYLDSGGDMKFDHKARKKAKQHYLKGRCLAC KFSHSKYPCDKYSHGRGSLFSHERNSTERTVLEHVRKPAASGITFLSHGKSLQGDARKHI QKPNGFGSINQMSTRTPPGSVPRGVNFVEDRSHPCSK
	Solyc10g080260.1.1	MTMSNSTIETEDTFASLLELAANDDIEAFKIWIERDLASIHEVGLWYGRQKGSKQMVLDH RTPLMVAATYGSIDALKQILSLPEVDVNRSCGHDKSTALHCAASGGSLNAAEAVKLLLGA GADPHSKDINGHYPIDVIVVSPNFHPVKSCLESLLMTSTIGDCKLRVSVSTSSSSPPRSP SPGNRSPYSASDSTFSPKSAKSSDLPSYSIPEKKEYPVDPSLPDIKNDIYSSDEFRMFSF KIRPCSRAYSHDWTECPFLHPGENARRRDPRKYHYSCVPCPEFRKGACQRGDMCEYAHGV FECWLHPAQYRTRLCKDGIDCNRRVCFFAHKQDDLRPLYVSTGSAVPSPCGNSAAVNAMD FAAAMGLIPGSPSSVSVMSPSPFTPPVSPSANG…	FASLLELAANDDIEAGLWYGRQKGSKIDVIVFHPIGDCKLRVPEKKEYPVSFKIRPCSEC PFLHSCVPCPEFRKGRGDEYAHGSPCGNSAAVNAMDFAAAMSPSPFTPPVSPSANGISSS ARGIPAGVPSSGKMSPRAMEPISPRNSSRDLGSNADW
	Solyc12g008660.1.1	MVKLHFLSPLYIQTDHHRLNFKSPPLFQLAMIGERSRRIPTVDVPPWSYSDDQTANMQFM LSPSTNSISTPNNFNFSNFIVEDDYPLFCNDAEDIDEFELENREIELPVDVYACDNFRMY EFKVRRCGRGRSHDWTECPYVHPGEKARRRDPRKFHYSGTACPEFRKGNCNRGDSCEYAH GVFECWLHPGRYRTQPCKDGGNCKRRVCFFAHSPEQLRVLGPGSGSSPGPGSDSPRRYVK GLHFVSSPESSSPPSESPPMSPMTANSFTSLSRSVGSNSVSEVMASLRQLQLNRLNSMPS SSWNVQMGSPVFGSPRRPVIRPGFCSLPATPSGDPTRPGNRCFDLWENEEEPVMERVESG RDLRVKMFERLSKENPLDDPENPNPNINSGSGL…	FKSPPLFQLAMIGERPPWSYSDDQTATPNNFFIVEDDYPLFCNREIELPVEFKVRRCGEC PYVHSGTACPEFRKGRGDEYAHGSPGPGSDSPRRYVKGLHFVSSPESSSPPSESPPMSPS VSEVMASMPSSSWNSPVFGSPRRPVIRGDPTRPGCGR
	Solyc01g088100.2.1	MDAYEATKIVFQRIQSLDPENASKIMGILLMQDHGEKEMIRLAFGPEALVHSVILKARKE LGVSSNSPSTPSTPSSPSPFGGSMCFSRQNSSSSATSGRILGGLSLPSPLSITSNNNHSS NVSASWSTSPSFSEFQEADLVSPSASNISYTAATTTNGMTNSTMNSSAPPFYCNGEVDLI DEFQLQDQLSFLNDGSPTLGPKNPDVYYQQQQQQQDLASSPSGDSMLFSSYNWGGGCNSV NGLSHRRSCSVSDICLGADDPSGGLGWKPCLYFARGYCKNGSSCRFLHGAGPGEGEVGSP NKFEMMEHCQELLRSKSAHQQRLATASQLMASSNFPLSPMAANKCMNFLQQQQLQSAESP RAAAALMMGDDMHKLSRSRFERGDFGLNGGVGI…	MQDHGEKEMIRLAFGLGVSSNSPSTPSAPPFYCNQDQLSFLNNWGGGCNSYFARGYCKSC RFLHAANKCMNFQQQAGDRFERGQKRMFGFVTFVYPETVKTDARVLVKPYKEKGKVPEKP YDLQLGVRSTDFGSREENGFAPKMVNFANLTAKECSP
	Solyc11g066830.1.1	MAEHLASIFGTEKDRVNCPFYFKIGACRHGDRCSRLHTKPSISPTILLSNMYQRPDSITP GVDAQGNPIDPRKIQEHFEDFYEDLFEELNKYGEIESLNICDNLADHMVGNVYVQFSEEE QAANALKNLTGRFYAGRPIIVDFSPVTDFREATCRQYEENVCNRGGYCNFMHLKKISREL RRQLFGRYRTRHSRSRSRSPYRHRSYEDRSHRSHSRKHDERDHYYESRSRRNRSTSPDHR RGRSRSPGGRRDRSPVRDGSEERRARIEQWNREKEQAELDNRANADSNYKNESNENGSAP NQDQYYNQQ	MAEHLASIFGTEKDR-----------VNCPFYFKGDRCSRLHVDAQGNPIDLFEELNKIE SLNIREATCRQYEENRGGNFMHLHSRSRSRSPYRHRSYEDRSHRSHSRKHDERDHYYESN RSTSPDRGRSRSPGGRRDRSPVRDGSEEQWNREKASN
	Solyc10g083640.1.1	MAEHLASIFGTEKDRVNCPFYFKIGACRHGDRCSRLHTKPSISPTLVLSNMYQRPDMITP GVDPQGQPLDPRQIQRHFEDFYEDLFEELSKYGEIENLNICDNLADHMVGNVYVQFREED HAASALQNLTGRFYAGRPIIVDFSPVTDFREATCRQYEENVCNRGGYCNFMHLKKISREL RRQLFGKSSRRRRSHSRSRSPRGNRNYEEQRPQGGRGFGRRGGGGGGDRYHDRGRRPRSR SPGRRSGHSRSPGGRRNRSPIREGSEERRAKIEQWNREKEETGSGRNHGGGARREDREGS AERRAKIEQWNREKEEADSAKYGNFDADNGRNDGGDHYGEQFDDGYPKQQ	MAEHLASIFGTEKDR-----------VNCPFYFKGDRCSRLHVDPQGQPLDLFEELSKIE NLNIREATCRQYEENRGGNFMHLGGGGDRYHDRGRRPRSRSPGRRSGHSRSPGGRRNRSE RRAKIENHGGGARREDREGSAERRAKINREKEEAAGG
	Solyc11g065320.1.1	MDGYEATKIVLSRIQSLDPENASKIMGYILIQDQGEKEMIRLAFGPETLLVSLINQAKTC LGISSNNSSAMSKLNLFHQSSPRIIIPNNGFPSSSSPSSPSPWSTNGSPVFTRSPRPLAS PVGGGGGGSSSLSYAAVVNGSTNSVSGGSTTSLSLPFYDPNNDEYGGSVQQAQVQEHLSF LDESLDPIMSPSGRSDSLVFPYGNCEETPHLHRRSCSVNDVFLGGSDDGGGGFGWRPCMY FARGFCKNGNSCKFMHSGFPDSSSSPDAIVGSPSKVDSVEDFLRMKALQQQQQQRFAAAS LMASGAHHHPIAYNKCINILNDNQRSAAATFMMGEEFHKFGRCRPDRNDFSAMALGGISS SSSRQIYLTFPADSTFKEEDVSNYFSMYGPVQD…	IQDQGEKEMIRLAFGLGISSNNSSAMLSLPFYDPGGSVQQAQGNCEETPHYFARGFCKSC KFMHKVDSVEDFKALFAAAHHHPQKRMFGFVTFIYSETVKMDSRVLVKPYKEKGKIADKP FGARLYNLVPVLNDIDQEVPAESNNTHEKVPQEMTSP
	Solyc01g008600.2.1	MDSYEATRTVLSRIENLDPENASKIMCYLLTQDQGDKEMIRLAFGPENMLISTINQTKTR LGLLSNSSSAPSTPSSSSHFGSSKLNPFPQSSPRIMIPNNGFQSSPVSSPWSGGSPPVFS RSPRPVSYAAVVNGSGYEEQLFDPVMSPSGRSDSMGMGFCEENQEKQLHRRSCSVNDVYL GGGGGCDENGGFGWRPCMYYAKGFCKNGNSCKFMHGGFGDSTDESSGNVDCLDEIMRVKA LQQQRFAAASQFMASGGRHPFGFNRCMSVYNDNQRSAAAALMMSDEFHKHGRSLPDRNEF SAMALVGNSSSCLRQIYLTFPADSTFKEEDVSNYFSMYGPVQDVRIPYQQKRMFGFVTFI YPETVKQILAKGNPHFVCDSRVLVKPYKEKGKI…	TQDQGDKEMIRLAFGLGLLSNSSSAPPRPVSYAAGYEEQLFDFCEENQEKYYAKGFCKSC KFMHRFAAASQFASGFGFVYNDNQKRMFGFVTFIYPETVKQDSRVLVKPYKEKGKIPDKP HEMMRRENNGVHEPINPLGNAANENQESKEQTSNDSP
	Solyc10g047040.1.1	MQASNVHSFDGNVSPINAQNFIGRGRFYPGSKTTILDPYSSSDSSGSSSNKVSPLARYLC PSSPVPFISDSPKHRSLVSTSSGSRSGCGGGVPRSPLASVENFEIPLMFRTPVKVEEDVV VMDGILVEAKHGPRANKLSPSTSDSGGRLSSSTPANDNSVHKSETCRWWEDSGTCRFGSK CRFVHGKEDLRSTAFANRNQSEALLCRSYTSGPSSYGPRGRSVHQQVHSAASPAKAAKMS TPTTTSTTTLKVFTKDKDPSSSDSSTSSTPTSNISSTDWCPLDDNIEVTLPSSGEKCASR EDVNAHIQTVLYGPSGRKRLLACIDLVEE	FYPGSKTTILDPYSSARYLCPSSPVPLVSTSSGSGGGVPRSPVENFEIPLVVMDGILVAN KLSPKSETCRWWDSGFGSRFVHGGPRGRSVHQQVHSAASPAKAAKMSTPTTTSTTTLKVS SDSS--SSTPTSNISSTDWCPLDDNIEVTLPSSGCGP
	Solyc01g110490.2.1	METETLVDELPVATATAVAQPETPLQPTSSNAADGGVSEEFLTPEELVAKSKAPVKREYL RPPPSRPSTNNNNNTTVGVENDDAAEAKRAPLLKDKKSKRQIKRERREEQKSPLHLCPVV AKSRKVSACSYGDKCRFSHDVEAFKAVKPADIEGSCPFLDYEGPCPYGLACRFAGTHRDN VSAPSENLPGKSSELNFFSKDTQKLLWKNKMKFPKAEATLKLLGLKGNPKDKTLADNVEN GQVTPKEPATDTKTDSNVVANDSVSPSISPEDDVDGNNLADDARPLKKAKSSVSEICPSQ VSSGLSVQGGVPDDNFGVNKSEPTADTMTDSDKSLKLHPREKKLIDFRDKLYLAPLTTVG NLPFRRVCKVLGADVTCGEMAMCTNLLQGQAAE…	QPTSSNAADGGVSEEKREYLRPPPSRHLCPVVAKGDKCRFSHRFAGTHRDLLWKNKMKEA TLKLVSEICPSQSSGFGVNKSEPGVQICGAFPDTITKTVELCPIDVVVNKGAGSALLTKA YFEGKNGALVKPWIFTEIKEQRHWDITKDYARFGHEW
	Solyc03g116420.1.1	MSTPDNNLEISGKRNEYSGNAECESLKKPIEENSRMAQEGNIPIVPTIHDRQNICRQFKK WGTCPYGEKCCHLHSTDEGEPRESSAIILVNDSQDIGQPKAPVNCTKLKTKLCHQWEMKK RCFYGEKCIFAHGEAEMRSLDSSNPPESRSSADISSLSRNVLATNLESNEKQTIAQAKHR PKLDDLKRNSRIYGDWIE	EISGKRNEYSGNAECNSRMAQEGNIPNICRQFKKGEKCCHLHSTDEGEPRILVNDSQDKA PVNCKTKLCHQWMKKYGEIFAHG--------EAEMRSLDSSNPPESRSSADISSLSRNV- ------KQTIAQAKHRPKLDDLKRNSR--------DW
	Solyc11g069340.1.1	MSTETVNPELNGEESSEKLHSPVIVKSELNGDDSSEHLQLPETLKTELNGEDSSEQLHSS AIVKPELNGDESSELVKLTEALAEPTEKRKREGSETVTETEQKQQNPLWKTTLCSYFRRN DGSCSHGESCRYAHGESELRVRPDNTWDPTSDRAKKMAKTAADDDGEKAEDKEEKCNDVM MTEALDDDECSSVSGLSKCLVNLPMKWSSDNLRCFLKEHGVTFKSAKKKKGMAVGFATFE NAEQVKTAVKELDGKPAGNKILKVGDIIPRAFERKGNSAMSSFRTNQQGEKQTEAGDGLD LTKISEETEAEDPVTSDSVLKGRCVRDVVTPLAKMPYADQLEQKKSSLTRTLKTLTRNAR KACPNGVPLPEWILKAREIGGLPCELEGIIESP…	HSPVIVKSELNGDDSGEDSSEQLHSSTLCSYFRRGESCRYAHDDDGEKAEGMAVGFATAE QVKTARKACPNGPEWYRNEFSAGLTFDDALVNDELQGLAKAQDHTGISNVAPADAPLRVA FFQVNTNTTSTEKTDSIVNASKTDGESIDQDTTPNDT
	Solyc12g040230.1.1	MSFSPTHFFCVCWSILSPTLLDTLPINSFSCKEAIGDLKKTSQRLDVLKTRKRSAADLED RFATGCKFFARGRCTKGNSCRFLHTKQPVTSHETSKIPHDKGLEEKSLLDGSSQSGENLR MRGGEDSLHPNSHLGYTSKSPAFPSSITGYSWKNHLSQDTRIYQSDVGDGSFPVLINHMQ ANADPASTGSNKVQISGHSDMLPEKDLPRHGTTVAHQENMNTSSKEDKHLESEIDVDNKS VNTKSVVLKNFHVALVEFVKELLRPT	SPTLLDTLPINSFSCSQRLDVLKTRKTGCKFFARGNSCRFLHHETSKIPHSLLDGSSQNL RMRG------------GEDSLHPGDGSFPVLINHMQANAD-PASTGSNKVQISGHSDMLA HQENMNSSKEDKHLESEIDVDNKSVNT--------NF
	Solyc06g063020.2.1	MDSAEQPYDVSESDSDYDSDDSQDDPTFDLLEETQSSLSKLSIKKQKSMDIMSVRRNVSK ALEDCVEEEKDLEEVVIVPELDEKDKKSYETVQKIIKAGQIEKLKVEQCKVYLRKHGLRL TGTKDTLIQRIKEHTDILNGRGEEKYPPSSFVLNCKGDACTGDVVMFEQNVYEMFSIASR SATGPPCGTRIVAGRIVKESYGAKKQQHTFTKWDDEAERQKILSEKHARGSVARSSRETR VQEKEMRKMRRENRVSTDYKEKKTVAEGKGKQLHSRSMNSLNENDQRQVEVVYNSQKDEQ KQFRNYTNVVIQENVYPRENRPEERPNQRQPLTNVNLNDPSSNREKHNSHMHRHMPMWRG SSYGGNTYYYDIPTWRGYSDGSYNNCNTSRSPL…	SQDDPTFDLLEETQSSVRRNVSKALEEQCKVYLRGTKDTLIQRGEEKYPPNCKGDACTVV MFEQTGPPCGTRVAGYGAKKQQHEGKGKQLHSRSMNSLNENSQKDEQKQFRNYTNVVIQP LTNVNLHRHMPMWRGSSYGGNTYYYDINTSRSPLHNW
