# Supplementary material for: Genome-Wide Identification and Expression Analysis of C3H Zinc Finger Family in Potato (Solanum tuberosum L.)
Source: Int J Mol Sci. 2023 Aug 17;24(16):12888. doi: 10.3390/ijms241612888 (PMC10454627; doi:10.3390/ijms241612888)
Supplement: Supplementary file 1 [file ijms-24-12888-s001.zip › Table S2.xlsx]

## Sheet: Sheet1
Table S2. Ten conserved motifs detected among the StC3H family
Num.	Logo	E-value	Sites	Width
1		3.0E-324	50	15
2		2.7e-233	22	40
3		2.3e-208	7	50
4		5.4e-122	7	29
5		2.1e-115	5	50
6		1.7e-90	26	15
7		1.1e-69	7	29
8		8.9e-65	4	49
9		6.2e-63	3	50
10		8.9e-58	4	50
As shown in the figure, the conserved motifs of C3H zinc finger family. The total height of the letter piles at each position indicates the conservation of the sequence at that position (measured in bits). The height of a single letter in the letter piles represents the relative frequency of the corresponding amino acid at that position.
