# Supplementary material for: Genome-Wide Identification and Expression Analysis of C3H Zinc Finger Family in Potato (Solanum tuberosum L.)
Source: Int J Mol Sci. 2023 Aug 17;24(16):12888. doi: 10.3390/ijms241612888 (PMC10454627; doi:10.3390/ijms241612888)
Supplement: Supplementary file 1 [file ijms-24-12888-s001.zip › Table S3.xlsx]

## Sheet: Sheet1
Tbale S3. Prediction results of StC3H proteins interaction with DNA/RNA
Group	Gene	Motif										Not interaction/interaction with DNA/RNA
		Motif 1	Motif 2	Motif 3	Motif 4	Motif 5	Motif 6	Motif 7	Motif 8	Motif 9	Motif 10
Ⅰ	StC3H-40	Motif 1	Motif 2			Motif 5	Motif 6					Interaction with RNA
	StC3H-37	Motif 1	Motif 2			Motif 5	Motif 6					Interaction with RNA
	StC3H-15	Motif 1	Motif 2			Motif 5	Motif 6					Interaction with RNA
	StC3H-7	Motif 1	Motif 2			Motif 5	Motif 6					Interaction with RNA
	StC3H-3	Motif 1				Motif 5	Motif 6					Interaction with RNA
Ⅱ	StC3H-30	Motif 1	Motif 2				Motif 6					Interaction with RNA
	StC3H-17	Motif 1	Motif 2				Motif 6					Interaction with RNA
	StC3H-50	Motif 1	Motif 2				Motif 6		Motif 8			Interaction with RNA
	StC3H-48	Motif 1	Motif 2				Motif 6		Motif 8			Interaction with RNA
	StC3H-44	Motif 1	Motif 2				Motif 6		Motif 8			Interaction with RNA
Ⅲ	StC3H-20	Motif 1	Motif 2									Interaction with RNA
	StC3H-19	Motif 1	Motif 2									Interaction with RNA
Ⅳ	StC3H-23	Motif 1										Not interaction with DNA/RNA
	StC3H-21	Motif 1										Interaction with RNA
	StC3H-34	Motif 1										Interaction with DNA
	StC3H-8	Motif 1										Interaction with RNA
	StC3H-24	Motif 1					Motif 6					Interaction with RNA
	StC3H-12	Motif 1										Not interaction with DNA/RNA
	StC3H-1	Motif 1					Motif 6					Interaction with RNA
	StC3H-22	Motif 1					Motif 6					Interaction with RNA
	StC3H-49	Motif 1										Not interaction with DNA/RNA
	StC3H-13	Motif 1										Not interaction with DNA/RNA
	StC3H-45	Motif 1										Interaction with DNA
	StC3H-10	Motif 1					Motif 6					Interaction with RNA
	StC3H-16	Motif 1										Interaction with RNA
	StC3H-43	Motif 1					Motif 6					Interaction with RNA
	StC3H-9	Motif 1					Motif 6					Interaction with RNA
Ⅴ	StC3H-47	Motif 1	Motif 2				Motif 6		Motif 8			Interaction with RNA
Ⅵ	StC3H-5	Motif 1								Motif 9		Interaction with RNA
	StC3H-42	Motif 1								Motif 9		Interaction with DNA
	StC3H-2	Motif 1								Motif 9		Interaction with DNA/RNA
Ⅶ	StC3H-46	Motif 1		Motif 3	Motif 4							Interaction with RNA
	StC3H-33	Motif 1		Motif 3	Motif 4							Not interaction with DNA/RNA
	StC3H-32	Motif 1		Motif 3	Motif 4							Interaction with RNA
	StC3H-31	Motif 1		Motif 3	Motif 4						Motif 10	Interaction with DNA
	StC3H-6	Motif 1		Motif 3	Motif 4						Motif 10	Interaction with RNA
	StC3H-39	Motif 1		Motif 3	Motif 4						Motif 10	Interaction with DNA
	StC3H-38	Motif 1		Motif 3	Motif 4						Motif 10	Not interaction with DNA/RNA
Ⅷ	StC3H-18	Motif 1	Motif 2				Motif 6	Motif 7				Interaction with RNA
	StC3H-11	Motif 1	Motif 2				Motif 6					Interaction with RNA
	StC3H-29	Motif 1	Motif 2				Motif 6	Motif 7				Interaction with RNA
	StC3H-25	Motif 1					Motif 6					Interaction with RNA
Ⅸ	StC3H-35	Motif 1	Motif 2				Motif 6	Motif 7				Interaction with RNA
	StC3H-27	Motif 1	Motif 2				Motif 6	Motif 7				Interaction with RNA
	StC3H-41	Motif 1	Motif 2				Motif 6	Motif 7				Interaction with RNA
	StC3H-28	Motif 1	Motif 2				Motif 6	Motif 7				Interaction with RNA
	StC3H-4	Motif 1	Motif 2				Motif 6	Motif 7				Interaction with RNA
Ⅹ	StC3H-36	Motif 1										Interaction with DNA/RNA
	StC3H-14	Motif 1	Motif 2									Interaction with RNA
	StC3H-26	Motif 1	Motif 2									Interaction with RNA
