# Supplementary material for: Genome-Wide Identification and Expression Analysis of C3H Zinc Finger Family in Potato (Solanum tuberosum L.)
Source: Int J Mol Sci. 2023 Aug 17;24(16):12888. doi: 10.3390/ijms241612888 (PMC10454627; doi:10.3390/ijms241612888)
Supplement: Supplementary file 1 [file ijms-24-12888-s001.zip › Table S4.xlsx]

## Sheet: Sheet1
Table S4. Primers used for RT-qPCR in this study.
Primer	Forward sequence (5'-3')	Reverse sequence (5'-3')
EF1a	GATGAAATCGTGAAGGAAGTTTCTTC	CAGTCAAGGTTGGTAGACCT
StC3H-2	CTCCAGGTGTTCCATTTGCC	TCTTGGTTGATGCCATTAGACG
StC3H-5	CAAATCCAGGTTCAAGGCAAAT	CAAGCACCCTAGCATCACATACA
StC3H-6	GGTCGGTCCAAGACACTAACTCC	CCACAAGCCGCTGCCTGAT
StC3H-14	TCCCAGACCTCCGAACATCA	CAGCGAAACTCGTTCAGCGT
StC3H-16	GGCAGGGAATGGAATGTCG	AATGTGAAGCAGTCCCCAGTAGTC
StC3H-18	TGACAAGGGACTGCCGCTAA	CAGTGATCCACTTCCAGGTGCT
StC3H-19	GGAGAGCAGGTATTTTCGCCT	CTGGAGCACTGGACCCTATT
StC3H-20	GCTGAAGACCAAGTTTTGCTACC	TCCTCATTTCTGCTTCCCCAT
StC3H-23	CACCTATGTCTGCCCCGTTTT	GCTTTCCTTTTCACTCCCTTCCT
StC3H-29	CTGATGCTGTGGATTGTGCTTATT	CCTCACTTTCATCCCTTTGCTT
StC3H-31	TGCCAAGCGAAGCCATAGTT	AAACCTACTGCCACTGCTCC
StC3H-32	GCGGGTTGGGAACTGAATCG	CACCAGGATGAGCAAACGGA
StC3H-33	CCCTTCAATACTCCGACCCG	GAACACCGACACTCCACTCC
StC3H-35	TATCCATTACGCACGGGGGA	GGAGGAGCAGGAAGAGACTG
StC3H-37	TTCAACACGGCGGAGGGAT	ACCAAAACGACCTGGCATAGA
StC3H-39	TCTCCCTCGGCTAATGGTGT	GCGACTGGACTGAAGATTGC
StC3H-41	CCTTTACGCACTGGAGAACC	AGACGCTGAACTGTAGGAGC
StC3H-42	CAGCAAGGAGCATACCACCA	AGGTTATCGGGAAGGATGTGC
StC3H-44	AGCAAGTGGGAGACAACAGG	AGGCTGAATGGAGAAGGGTC
StC3H-46	CGGCGTATTTGAGTGTTGGT	GAGGCGAATCTGAACCCGAA
StC3H-47	CAACCGCCTTATCCTCCACA	GTTATCGGAATCTGTCAATCTCTTG
StC3H-48	AGTCCCTTCTCTGTTCCACTTG	CCTTATCACTGGGTTCTTCTCGG
StC3H-49	CAAGTGGGAGACAACAGGTCA	TAAGATTGAGAGGCGGCGAG
StC3H-50	GGGAGACAACAGGTCAATGC	CCAAGCGAAACAGAGAAGGGA
